# Supplementary material for: Antennal and Abdominal Transcriptomes Reveal Chemosensory Genes in the Asian Citrus Psyllid, Diaphorina citri
Source: PLoS One. 2016 Jul 21;11(7):e0159372. doi: 10.1371/journal.pone.0159372 (PMC4956155; doi:10.1371/journal.pone.0159372)
Supplement: S1 Table — (XLSX) [file pone.0159372.s005.xlsx]

## Sheet: S1 Table
S1 Table. Primers used in qPCR analysis.
Name	Gene ID	Forward Primer (5'-3')	Reverse Primer (5'-3')	TM (℃)	Product size (bp)	Amplification efficiency	DEG
OBP
DcitOBP2	c34654_g1	TTCTTGCATCTCTTGTGCCG	CGCTTCCATTTCCTTCGTCC	59	153	1.956	Antenna>Abdomen, significant
DcitOBP7	c44605_g1	TATTGCCCCTCAGAAACCCA	GGGCGTTAGATCCGATGAAC	59	221	2.03
DcitOBP8	c44156_g1	GCGGGGATCATTGAGAACAC	GGCTGCACTCTTCAGTTTCC	59	154	1.956	Antenna>Abdomen, significant
DcitOBP9	c33360_g1	GAGCCAAATCCCTCCCTACC	CTTGTTAGCCTTGGTCAGCTC	59	158	1.956	Antenna>Abdomen, significant
CSP
DcitCSP1	c40134_g1	GTCCAGACAGCTCAAGTGTG	GATGATCTTGGCCCACTCCT	59	187	2.035	Antenna>Abdomen, significant
DcitCSP8	c40199_g1	AAAACAAGCTTCCTGACGCT	CAGGTCTGACAGCTCCTTCT	59	185	1.967	Antenna>Abdomen, significant
DcitCSP4	c32226_g1	TCTGATCGGCACTGGAAACT	CCCACATCTCAGGCTTGTTG	59	158	1.939
DcitCSP12	c39877_g1	AAGGTCTCGCGGATTGTTTG	GCATGAAGAGGTTGGTGCAT	59	159	1.96	Antenna>Abdomen, significant
IR
DcitIR3	c46110_g1	CACATAGTCCTGGATTGCGC	TGTTGATGGCACCGTACTCT	59	160	1.901	Antenna>Abdomen, significant
DcitIR6	c44705_g1	GGAAAGTCCCGAAGTCCAGA	GGTGCCTGTTAAACCTTGCA	59	238	2.229
DcitIR10	c19206_g1	ACAGCAGCATAACCCTCACT	CACAGCATACACTCGTTCCG	59	220	2.109	Antenna>Abdomen, significant
DcitIR35	c43594_g2	CCAAAGTCCGCGAGAATCAG	TGTTTCGGAGCAGCTAGGAA	59	175	1.912	Antenna>Abdomen, significant
SNMP
DcitSNMP2b	c44660_g1	CAAACACCGTCCACACACAT	GGACTTCTTTCGATCGCCAC	59	208	1.933	Antenna>Abdomen, significant
P450
DcitCYP8	c38349_g2	ACCTCAGTTGAATCGCAGGA	CCCATCTCCAAACGGCAAAT	59	211	1.999	Abdomen>Antenna, significant
DcitCYP10	c43253_g1	CTGAAGGCCGAAGTGTTTCC	AAGCATCTCATCCACTCGCT	59	237		Antenna>Abdomen, significant
DcitCYP52	c42771_g1	CTTGATGCTACAGACCGTGC	GATTCCAGCCCCTTCCTCTT	59	200	2.103	Antenna>Abdomen, significant
GAPDH	XM_008481620.1	CATGGCAAGTTCAACGGTGA	CGATGCCTTCTCAATGGTGG	59	171	2.025	Control gene
ACT1	XM_008473151.1	TGTGACGAAGAAGTTGCTGC	TGGGGTATTTCAGGGTCAGG	59	211	1.939	Control gene
