# Supplementary material for: Antennal and Abdominal Transcriptomes Reveal Chemosensory Genes in the Asian Citrus Psyllid, Diaphorina citri
Source: PLoS One. 2016 Jul 21;11(7):e0159372. doi: 10.1371/journal.pone.0159372 (PMC4956155; doi:10.1371/journal.pone.0159372)
Supplement: S2 Table — (XLSX) [file pone.0159372.s006.xlsx]

## Sheet: S2 Table
S2 Table. Summary of the D. citri antennal and abdominal transcriptomes.
Sample	Raw reads	Clean reads	Clean bases	Error(%)	Q20(%)	Q30(%)	GC(%)
female antennal_1	26782324	25702980	3.21G	0.03	96.66	93.35	38.98
female antennal_2	26782324	25702980	3.21G	0.04	94.92	90.5	38.95
female abdominal _1	25467366	24447268	3.06G	0.03	96.58	93.22	39
female abdominal _2	25467366	24447268	3.06G	0.04	94.96	90.59	38.96
male antennal _1	26142168	25343188	3.17G	0.03	96.62	93.28	39
male antennal _2	26142168	25343188	3.17G	0.04	94.99	90.65	38.96
male abdominal _1	29073232	27993043	3.50G	0.03	96.67	93.37	40.2
male abdominal _2	29073232	27993043	3.50G	0.03	95.13	90.89	40.16
Raw reads: Raw sequence data, a unit for four behaviors, statistics for sequencing number of each file.
Clean reads: Calculation method is the same with raw reads, only the statistics file is filtered sequencing data.
Clean bases: The number of sequencing multiplied the length of sequencing, and converted into units of gigabytes (G).
Error rate: Base error rate.
Q20、Q30: Phred values are greater than 20 or 30 bases respectively accounted for the percentage of the overall bases.
GC content: The total number of G and C bases accounted for percentage of the total number of bases.
