# Supplementary material for: Antennal and Abdominal Transcriptomes Reveal Chemosensory Genes in the Asian Citrus Psyllid, Diaphorina citri
Source: PLoS One. 2016 Jul 21;11(7):e0159372. doi: 10.1371/journal.pone.0159372 (PMC4956155; doi:10.1371/journal.pone.0159372)
Supplement: S3 Table — (XLSX) [file pone.0159372.s007.xlsx]

## Sheet: S3 Table
S3 Table. Annotation statistics of the assembled unigenes.
	Number of Unigenes	Percentage (%)
Annotated in NR	16967	21.7
Annotated in NT	3041	3.89
Annotated in KO	5813	7.43
Annotated in SwissProt	10824	13.84
Annotated in PFAM	14834	18.98
Annotated in GO	14943	19.11
Annotated in KOG	8348	10.68
Annotated in all Databases	1636	2.09
Annotated in at least one Database	20732	26.52
Total Unigenes	78154
