# Supplementary material for: Antennal and Abdominal Transcriptomes Reveal Chemosensory Genes in the Asian Citrus Psyllid, Diaphorina citri
Source: PLoS One. 2016 Jul 21;11(7):e0159372. doi: 10.1371/journal.pone.0159372 (PMC4956155; doi:10.1371/journal.pone.0159372)
Supplement: S4 Table — (XLSX) [file pone.0159372.s008.xlsx]

## Sheet: S4 Table
S4 Table. List of D. citri chemosensory genes putatively involved in odorant binding.
Gene	Gene ID	Transcript	Contig	AA Sequence	ORF	Completeness	Peptide signal	Conserved cysteine spacing	Subfamily	Blastx best hit	E value	Identity/ positives (%)	Pfam family	Read_count(FA)	FPKM(FA)	Read_count(MA)	FPKM(MA)	Read_count(FAB)	FPKM(FAB)	Read_count(MAB)	FPKM(MAB)
			(bp)		Size (aa)					Reference/Sequence name/species
OBPs
DcitOBP1	c38600_g1	AAAAAAACTGTAGTACACAAACAATAATACACAGCACATTGCATACTTGAAATATTTAAACGGCTCTTATAAAAATCGTGTTCCCGTTTCTATTTACGTTAGCATAAAAGATTTTCTAACCTTCGGGTCTACACTCTACAGTCACAATGAGGTTTAAAGCTTAATCTTGAACCTCGAGTTGTTAGCTTGTCACAATGGAGGGCATAACCCCGTCATTGAAAATCTTAGCAGTAACGTAAAATCCACCTAGAAACTAGAAAAAAGGTAAACTTTAATACAGAACAATGGATCTTTTGTTTCAGATTGGGTGGGCTTTCCTTATATTTTCCAGTCCAGTAAAATCATACGTCATACCTACTTACATTGAATATGGGTTTATGTTTTATTACTAGAGATAGG…	1564	MEFLVRGEIKSTSFKFLIFLVLFLSVNNILQTVSYSTKEFDNLAKVCNVSAEDLEICKKYEVPDSESGKCFLRCALQKLGMMNPAGDIDKEASIQTMIKSWSRFSSELNTELFTECYNQVQPVTKELAGTCELAYKLMKCLNVVTRKHGYYNDFLKSDK	159	complete	no	26-3-41-14-8	Classic OBP	ref|XP_008471575.1|PREDICTED: uncharacterized protein LOC103508780 [Diaphorina citri]	2e-33	97/97	PBP/GOBP	979	36.89	1395	53.58	911	35.73	700	24.97
DcitOBP2	c34654_g1	AAAAGGAGATGCACAGATGAATTCATCTAGTTTATTGTTTATTTATTAAATGAATCAGGACTATAATCGTCTCACAAATCAAGTACACAGTACATACAATCTTTTAAGCGCCAAGTATTTAACATCCCGCTAACTGCTAATATCTTGGGTGGGTAAATGTTACATAGATATTCAGGAAATCAGGCCCCATTTAGTAAGGAAAGGCTTTCAGTAACCAGCTCTTTTAGAAACTATTAAATCAGTTCCATCTAGGGGTAAGTACACGTGTTTCTTGTCTAACCGCCACGCAGCCCCCGAGGTACATTTCCTGATGTCAAAATCTACACGGTCGTTCACAGGAAGGGACCAGAACTGCAGTGTAAATCACCCTAAACGCATGGAACTCAGTTCTTCAATAGA…	1274	MNSSISLCAFSLLLLASLVPQKECYSFDNHELNEHLRQNLEEYMHLADEEPRGKRDAKDEGNGSDDKFVCKHRHFRSCCGDDNLMKKFIEKDKSIGKSCYRNVSAKMDELKTNQQMGDPMDFFSCEGLKNMKKKIYCVNECIGKKQELLNEDGSLNQEKIQAYVTAENFKEDWQKDLVTAGLNECLKKDFYKTSFPKEESTDGAGLNCNPTYLQFLSCLYKEVEIGCPDQYQKNNKKCKAMRENFANNKKRMLDLLKN	258	complete	1-24	37-3-43-22-9-8-10	Plus-C OBP	ref|XP_008485252.1|PREDICTED: uncharacterized protein LOC103521922 [Diaphorina citri]	3e-61	100/100	PBP/GOBP	2102	101	3432	168.26	152	7.64	27	1.22
DcitOBP3	c46257_g1	AAAAAAAAAATAATAAAAAAAAACAGTGGTAAGCACGGTGAACTTTGGATCTGGATGTTGGGAGTTCGAATCCAGGATAAGTTATAAAATTTAAGGAGCTGTTGTCGTCCTATTTATCGAGAAATGACATTGGTTCTTAACACAATATTTTTATTATTATTATTAACCCAACCTTATCCTCTAAATATGCCTTGACGAATACACTAACGCAAATTGCACTTCATTTGAGTTTACCCCTAATGTACTGCTTGTTGCATTCTGAGGATTGTGAGGCGCATCTTGCGGATTAAATTTAAACTTGTAATTTTGACACATCCACTAACAAAAACTTTTTAAATAAGGGATTTTTATTGTTTTTATTCCGAATCTTCTGCTAGAGTATTTTTGACTGATCCAGGT…	1754	MIVKTILSLLVLNSASFLLYCSAEIDESMKAVAKMIHDQCVDDSGVDPAVMDRIFSTKTMEPDEKFKCYLMCGLQQISAMDDDGNVDSEVFIGTMPEEFKSYAMEVVKKCSDVGGTSPCDKAYNMNVCAQKVDPNKYVFI	140	complete	1-23	27-3-37-8-8	Classic OBP	ref|XP_008470659.1|PREDICTED: general odorant-binding protein 83a-like [Diaphorina citri]	4.00E-90	100/100	PBP/GOBP	740	34.27	987	46.08	1993	99.15	107	4.99
DcitOBP4	c30082_g1	TTCCCTGGTAGGTGTTTCTTCCCTTCATACTCCGATTTAATTCCATATTCCGATTCAGACGTTTTGTCCGATTTTCATTTTTCGACGAACATCACATCGGGTCCTAAATGGACTTCGCTTCACCCCTGTCCACATAAAGGACACAGCTTTCCCATGTCTCTGGTGGTCCTTATGCTTGAACTTCACAGAACTTCTCTATTTGGTCGCTCACACAGTTGAACATATCGTACGCCAAGTCGCAAGTTTGACCTCCATCAAGAACTCCGTTGGGTTTGGATTGCCTAACTTGCTCAGCGAGTTTCATACAGAACTGTACAGCTTGGTAAGTAGCAGTGAAGTAATTCCTGTCTTGAACTCCTTCTGAGTATAACCTGACTAGACCTTCAGCTGAGGGGAAGT…	856	MESQFTILVCLVFLSQVLCQTQHRPQPTPAKAAEPRKYSKCEPPTSAPQKLEKIIGQCQDEIKQALLQEALEVIDDVKQQIGNSNNNAYNTPHTRTKRENFSGEERRVAGCLLQCVYRKVKAVDSNNFPSAEGLVRLYSEGVQDRNYFTATYQAVQFCMKLAEQVRQSKPNGVLDGGQTCDLAYDMFNCVSDQIEKFCEVQA	202	complete	1-19	52-3-42-21-8-8	Plus-C OBP	gb|AGO81739.1|odorant-bindingn protein 6 [Nilaparvata lugens]	4e-56	58/70	PBP/GOBP	9	1.03	21	4.37	3	0.24	3	0.22
DcitOBP5	c40355_g1	GGTGACCGTACAAATACAAGGTACAACGGCCCTTTAGCCCTTATCACACGGAGCGACCACTCATTTCCCCATTACCCACCTTGCGTCCACAATCCTAACATTGATGACGTCAGAGACAAACGTCGAGTGATGGCAATATCTCCTCTTTTATTACATCGAACTCCCGACTACCCGTCTAGGAGGCTGCGTTCCCGCACCATTGATATGTGTCAAGTGAAAGTTCGCGGTGGACCAATACATCCATAACGGATTTACCTACCATTGGCGGATATTGAGGAAGTCTTCCGTCAATAAAGATCACGATTCATAAGTATCAATCAAAGATACGCGGTACCGTCGCATGTGATGAGAACTGGTATACTCACATGGTCCCTGTGTATCTCTACTACAGTCAGTCAG…	2036	MVPVYLYYSQSVSPQCELNHAPSSTQEIVSLVIMTLGQITLSAVLSMIVAVVSGRYIQNSAEDRADFVTICNSTWPTDTDILSSVISEKKFLSIHNKNFKCFLHCLYVHYDWMDQTGGFHLDNMKEELIKTELDDESLDVILFRCPETHSTHACDRAYRFTDCFWRTTMMYGDMDNNELVKYDIHDQD	188	complete	no	29-3-39-8-8	Classic OBP	ref|XP_008481276.1|PREDICTED: uncharacterized protein LOC103518003 [Diaphorina citri]	2e-130	95/95	PBP/GOBP	208	5.83	263	7.51	185	5.39	224	5.93
DcitOBP6	c35870_g2	CAACCCATCAATATTTCCCGGGTAATAATACCCAAACCTAGGCTCAAATTAAAATTTTTTACATATGCACGAAATTTTCGAGCAAATTAAAAAACCGTCAGTCAGTGACAGTCGTTTCGCGGGTTGAGTTGTGCACAATTCGGTACTCCTCATCCATGATTTTCCGAAAGTTTGCCATTTTCATCTTCAAGCACTCTACTTAAAAGTTTACCAGTTTGGTGCATTCGTGTTGCAATTGAGCGGTCAACATGTTGATTCAATCCTGCACCGTGTTTAATTTGTCCATCCTCTTTGTCAGTGTTTTATATTGTTCCGTTGAATCGGCTCTCCCCGAGGCCCAGATGAAAGCTTTCAAAAAGCAAATAAAAAATCAATGTGTTCAGAAAACCAAGATAGATC…	1134	MLIQSCTVFNLSILFVSVLYCSVESALPEAQMKAFKKQIKNQCVQKTKIDPAMIEGALNGNFPEDHKFECFVKCIMDKSLVTTKGRIDWKKIQTTSKAMLPPKLAKKVEAVAAVCKDIELQEDLCKHAVAATKCVYENDKELFKFMNPE	149	complete	1-25	26-3-40-9-8	Classic OBP	ref|XP_008471554.1|PREDICTED: uncharacterized protein LOC103508759 [Diaphorina citri]	6e-47	100/100	PBP/GOBP	681	37.75	783	44.25	1894	109.42	237	12.44
DcitOBP7	c44605_g1	TAAAACATACGTAAATATCTTTCCCCACAGGGAAAGCGTATATAATATTACGGATTTCTTTTTACTTCCTAATGCATTTTACATTCAAGTAATTCCTCAGATGCATTTCCCATGTTTGACGGAATTGAATCAGTGGAGGGGCTTTGTTTTAACAGAACCCAGAGGAATTAAACCAGTACTGCAGCTATGGTTTAACAGAATCTGGTGGAATTAAACCATCAGTTCTGCGGATATGGTTTAAAGTTTAAACTTTAAACAGAAACCGGCTTAATTAATTCAGCACAAATATATGGTTTAATAGAACCCGACGGATTTACACCAGTAATTATCTACTTATAAATAAATGTTTAGCAACCTGAGTACAAATTCAATTTAAGGAATACAAAAAATAATTTTATT…	1075	MTKYHRTVCLLSIAVAILTLEIKGQTTIAPQKPTTPKLSVAQNLNKAAMECQSRLGVNQAFMSLLSTKNIPTNEKMRCFLLCVYETLGLVKDNKFIGSNARLMAARRFAEPELSKANQLIDVCEKSIVVPSNSTEFCALGRLVRKCFKEEGEKIDFFPRA	160	complete	1-24	26-3-40-13-8	Classic OBP	ref|XP_008477086.1|PREDICTED: uncharacterized protein LOC103513998, partial [Diaphorina citri]	1e-67	89/90	PBP/GOBP	1551	138.48	2410	225.3	112	10.65	37	4.7
DcitOBP8	c44156_g1	CAAACTGTTTTGACTTGGCGGGGCAGAGCGCCACCGCGCTCCTTTATTATGTACCCATTCATAACTATGTGCCTGAAATATGTACATACTTACCTATTAGCTACCTACCTGCTTATACATATGTATATCTTCTTGTGCGGTATGAATGGGAACATAATGATTCATGTATGATGTACCTAACCTAGCCTAATATTCCTAACAGTCATTACTGTCCATAATAATCATGAATAAGTGAGTGTCCAAATCATTATCGTCATACAAGAGTACCTATCTATGTATTACCTATCTATAGACATAAAATATTCCGTTGATATCTACTAGGTACCTACTCTAAGGTAGGTACCCATTATTAGAGTGAAATCGGACCTATATGATTTTATGATTCAGACAAGCAGACTA…	2472	MSVMQAVMLLGCACVLMGGIRADEAENRERVQQIYAKCMSETQAEDKDLEGFRKMQIPDSEKGKCMMACLMKEAGIIENTKFSKEGAERLAQRYYADNEENMTKARSIIDSCDAYVSEETEECSLATKLAFCVVEEAQKVGLSSVPGG	148	complete	1-22	26-3-42-10-8	Classic OBP	ref|XP_008473460.1|PREDICTED: uncharacterized protein LOC103510562 [Diaphorina citri]	1e-47	99/100	PBP/GOBP	882	20.34	1450	34.12	60	1.46	13	0.28
DcitOBP9	c33360_g1	AAAAAAAAAAAAAAAAAAAATGTCGCCAAATGAAAGATAAAACACGGCCTAAACCTGAGCAGTTACCGACAGTTACTTTAAGCATATGGCAAACAAACGGTTTTACGAATAGCAAAGGTGTCGAAGCCTTTCCCCGCACAAGATCATTTTTTTTTTTTTTCAGGTGTCTACACTCCCCGCAAATCCCAAAATTAAGATTTTGCGAGGAGCAATGCACGACAGTAATATGTGCGTAAGGTTTTGAGTGAGAGGCTGATCAAAATAGATCTGGCCTCTCACTCATATTGTTAAATGTATTAAATGCCGCTCTGTATTAAATACGAACTGCTAGTTTTTCCGCTGCAGATTCTTCTTAGGAGTTTTTTTTTGTTCACTAGCAGGTTACCCGTGCTTCATGAC…	1477	MAQKVNAVATKCKTELNSPPEAVALLGAKSLPTDEKQRCFLECVYKNLGIIKDNKFSPEGSKALAAQRFKGDELTKANKLVETCAKEAVVAAGNTEKCALGKSVRSCFVKNGEKIDFFPKA	121	complete	no	26-3-40-13-8	Classic OBP	ref|NP_001284620.1|uncharacterized LOC103519184 precursor [Diaphorina citri]	1e-89	99/100	PBP/GOBP	48351	1945.5	73028	2995.78	3361	140.8	2335	88.99
CSPs
DcitCSP1	c40134_g1	GACGTGACGTGATAGTAGTGTGTTCCTAAATTTTATACTCCTAAAACTTGTGACACCCCATAATTTTTCTTCTTCTAAAGAAGCTTCTTTCTGTGGGTTTCCAACTTTAGGTACCCTCTTCTTCATTTTACCTGGAACTACCAACGTTAATTTTTTAGACGTCAGGTATCGCTAGCCCATCTGTTTCATCGCAGTTTCTCCCATCTGTCGCACTCGGGGTTTCACTTATTCCCGGTGAACTGCTGGATGATCTTGGCCCACTCCTTCGGGTAGTTCCTCTGGACGTGGGAGAGGACCTTCTGGATCTGCCTGGTTTCGGCGGGCGTACATTGGGGGCAGGCTCCGCGTAGGACCAGAGGGGCGAACGATTTCAGCCGCCTGCCGACAGGGTCACACACG…	1040	MKLSSTTLCLCSSLLIVAVHSAVTPKPADSKPAIDSDADPAKPAVTSSTSSTSSSSKSAAKSVTPKSAPAIKSEAPKSEAPAKSEPAAKSATKAPAAAPSKATSSVSDDELDKLLQDRRYLSRQLKCALGEGVCDPVGRRLKSFAPLVLRGACPQCTPAETRQIQKVLSHVQRNYPKEWAKIIQQFTGNK	190	complete	1-21	6-18-2	—	ref|XP_012257736.1|PREDICTED: ejaculatory bulb-specific protein 3-like [Athalia rosae]	2e-38	75/89	OS-D	439	27.04	648	40.81	78	5.03	152	8.9
DcitCSP2	c35473_g1	ATATAACTAGGTTTGTTTTGCCATATAAAGTAGATATTATTGCTAACGTCAAGTTGAAATAGTTCACTTAAAATTGGGAAGACTTTGAATAAAGTTCGTTGAGTGTAAGTTTGTTGTGTGTTCGATTTTGGTGAATATCTAAAGTAGGTAACAACCATGTACCGTACCATCCTCCTATCACTGCTGGCATCCTGCCTCATCCTGAGTTCCTATGGTGAAGAGGATCTGGAGAAGAAATATGCCGACTTTGACATTGAGGCGGTTCTCAACAGTAAACGTTTGGTGACCAACTATGTCAACTGTCTGACTGACAAGGGAGCATGCAGTCCCGAAGGAAAAGACTTGAAGAAGAACATCCCCACCGTTCTACAAACCCTGTGTGAGAAATGCACGCCAAGT…	677	MYRTILLSLLASCLILSSYGEEDLEKKYADFDIEAVLNSKRLVTNYVNCLTDKGACSPEGKDLKKNIPTVLQTLCEKCTPSQTDKAVMVIRRLKKDYPEEWKILLEKWDPKGEYTRKFQEKFGDTYKV	128	complete	1-20	6-18-2	—	ref|XP_008478138.1|PREDICTED: ejaculatory bulb-specific protein 3-like [Diaphorina citri]	2e-74	100/100	OS-D	73	7.83	10	1.1	224	25.12	40	4.11
DcitCSP3	c42198_g2	GAGGCTCACAGCACACACGAAGCAACTCGATAAATTTCTCTTTTATTCGTTCATTCTCGTCCGTACCGTCATACTAACCACACAATGTCTCGTCTTCTAGTGTGTATCTCTACTATCTCGCTGATCGTGTGTGCTGTGAGCCTCGTCTCAGCTCAGAAGAAACAGGCCGAGTCCGCGCCCGAGTCCGGGATTTTGGACAACTTCGATGTGGACAGCGTCCTCAATAATGGACGCGTCCTGAAGAACTACGTCAAGTGTGTCCTCAACATGGGACCGTGCACCGCCGAAGGCCGGGAGATGAAACGAGTTCTCCCCGATGTCCTGAAGACTGCCTGTGGCAAGTGTTCCGAACAGCACAAGGAGCGTCTCCGTAAGGTCCTCCTCAAGCTGAAGAACGAC…	1349	MSRLLVCISTISLIVCAVSLVSAQKKQAESAPESGILDNFDVDSVLNNGRVLKNYVKCVLNMGPCTAEGREMKRVLPDVLKTACGKCSEQHKERLRKVLLKLKNDPKLKEDYNKIIEKYDPKKEYVANLEKFLLS	135	complete	1-23	6-18-2	—	ref|XP_008473947.1|PREDICTED: ejaculatory bulb-specific protein 3-like [Diaphorina citri]	2e-76	100/100	OS-D	6287	281.06	7149	325.92	2345	109.18	3975	168.44
DcitCSP4	c32226_g1	AGAAGATTGGACCGCGTAAAGTCCCAGAGTCCCACAGGCACAGGTATAGTGAGAAAATTTTCGACTGGCCAATCAGATAATGATGATAATTATTCGGATAGAATGTACATAGCGTCCGAGGAGTGGATTTAATTGACCGTCCCGCCTCCCCTACCTGCGTTTCCTCCTATAAAAACAGACAGTTCCGTTCCAGTCCATGTTATTCACTGTCTGTTACTTCGTCAGTCAAGTCATTTCCCCAGTTGTTTTCCCTACCGTTAAAATGTACAAAGTGTTAGCCGTTGCCGTGTGTTGCGCTGTGATCGCCAGCTGTCTGGCTAAGCCCCAGACCAAGAAGTACACCACCAAGTACGACAACATCAACTTGGAGGAAATCATCCACAATGATCGTCTGTTGAA…	1030	MLFTVCYFVSQVISPVVFPTVKMYKVLAVAVCCAVIASCLAKPQTKKYTTKYDNINLEEIIHNDRLLNNYYECLIGTGNCTPDGAELKRLLPDALENECKACSEKQKEGSEVMIKYLIDNKPEMWAELEKKYDSTGSYRKKYAAEAEKRGLKV	153	complete	no	6-18-2	—	gb|AJO62215.1|chemosensory protein CSP9 [Tenebrio molitor]	2e-40	65/80	OS-D	162713	10057.5	141400	8921.9	34825	2244.43	34100	2003.84
DcitCSP5	c6116_g1	GTATTAACCACTCTTATGTTTGTTTCACAGGTGCGTTCCCAATCATCATGAAAACCTCATGCGGATCCTGCAAGTCCGAACAGAAGAAGAAAGTACAAACCCTGCTGAAAGCCATCAAGTCGCACAAGCCCAAGGAGTGGAAGGAAATGCTGGCATTGTACGATCCATCTGAAGACTACAGGAAACAGATTAACAAGCTGGTCAAACCGAAGAAACAATCGAGCGATTAGAGTGGAATGTCGGAAAATTGATGGGGAATTTTAGCGAAATCAGCAAAATGTTCGTCATTAAATGTTGTTGATCTTAGTTTTAATGTTTTAACTCAAGTAGTAGGTATTACCTACCTACATTAAATGTAAG	360	MKTSCGSCKSEQKKKVQTLLKAIKSHKPKEWKEMLALYDPSEDYRKQINKLVKPKKQSSD	60	N-terminus missing	no	—	—	ref|XP_008473951.1|PREDICTED: ejaculatory bulb-specific protein 3-like [Diaphorina citri]	1e-11	94/100	OS-D	3	0.94	1	0.33	1	0.33	3	0.94
DcitCSP6	c29944_g2	ATCTGGCTTTTGTTCTAGGATGATTTTGAACACCTTACAAATGAGATACTTTTGATGAGGGGAACATTTGGCACAGGAACTGTCGATGATTTCTGGGATCAGCTTTTTTCCTTCTTCCGCCATCGGATTGCAAGGTCCCAGGTCTAGAAAGCAGTTCAGATAGCTCTTGTACATCCGGTCACTCTTCAAGACGCTGTCTATATCAAAGTTGTCGTAACGGTTAGTATAGGCGTCTACACTCACAATGGCTATCACACACGATAGGAATACTAGGGTAATTGATGACGGCATTTTACTGTTGAACTTTTGGCTGAATCCTTGTTGAAAGTAAATATTGGGATGAAATGTTTCTAGTTTTTACTGTAGAACTTTCGACTTAATCTCTGTAGCAAATGCAAA…	461	MPSSITLVFLSCVIAIVSVDAYTNRYDNFDIDSVLKSDRMYKSYLNCFLDLGPCNPMAEEGKKLIPEIIDSSCAKCSPHQKYLICKVFKIILEQKPD	97	C-terminus missing	1-21	6-18-2	—	ref|XP_008473952.1|PREDICTED: ejaculatory bulb-specific protein 3-like [Diaphorina citri]	9e-60	83/86	OS-D	1	0.19	4	0.8	1	0.2	0	0
DcitCSP7	c37037_g2	CTAGACTAAAAAAAGAACTGTTTTTCATGTTTCGTAGAAAAACAACACAACTGCCCAACATTATTTATTTTTTCAAAATAGGACGTGTATTTTATTTATTATTAATTTTTTATGTATGAAAAAAGTATCATCAGGAACACTATTAACATTAATTACTGATTACTGTCCTATAATTTTATTTATGCTATGTTAATTTATAATTTATTTTCCATCTTTCATTAAAAAGTGTAAACCTGCAATTCTGCAGCCTCTCCGCGAATTGCAGCTTCACTGGACATCTGGACAAAACAAAACACAGGTTTCTTCATTTTTTGGTTCGAAAAGCGTTATTATTAGTTTTTTATTCACATTTAAACAAAGTCTTCATCTTCTCGCCCCTAAGTAGGTAGGTACTTACAT…	1749	MRAAIALALLSYVAIVTSAPAESVYTNKFDNFDVDKVLNNERILTNYIKCLMDEGSCTNEGRELKKTIPDALAGGCSKCTEKQKAATEKVINHVMSKRKPDWERLSKKYDPNGFYETKYKALLEKAKHPAAPAAATVTKEGDAKKDLKESKEPVKVASPAPLAKPTNDKPAKSADPKAAVRAPGPALPAPGPALPKEDALLQAALGKKAAPAVPAVPAPIR	221	complete	1-18	6-18-2	—	ref|NP_001039289.1|chemosensory protein 7 precursor [Tribolium castaneum]	1e-43	62/78	OS-D	15894	552.21	23717	839.15	3351	121.18	9517	312.5
DcitCSP8	c40199_g1	AGGTGTGTCCACACATAGTCAACAGTCATCGATTGTCGATTATGGACACACCTTTAGACAGCACACGCACCATCGACCCTCCTAGAAAAAAATCTCAGCTCAAATTCATCATTTTCAGTTTTTCAGCGAGGGTCGGAGCTATGGTCAATGCTCTGTTGAGGCCGCTTATATTCATTAACATGGCTCATTTTCTTTTGGGTCGGGGCTAGGGTTGAGGGTAGGGGATCCGTTGTAGACGCCAGTAGGTAGGTACCTCGTCATTGAGACCATTTCATCCAAAATGGGTTAAGAGTAATCTCCAAGATGCAAACTTTAGAAACGTGCATCCCATCATACACATTGACGTCACAGTACTCTTGGACATGACTAGAAATTCCCCATCAACAAACACTTGATTTT…	3498	MFKLCSAAVGLFLAVQLVAGKPAGEKYTTKYDNVDLDQILRNDRLFNNYYNCLLDKGKCSPDGQELKNKLPDAIATECKSCSEKQKEGSKRIFKYLIDNKPEQWAELEKKFDPNGTYKAKYQKELSDLKAGKPVKI	136	complete	1-20	6-18-2	—	ref|XP_008481287.1|PREDICTED: uncharacterized protein LOC103518014 [Diaphorina citri]	3e-78	98/100	OS-D	18308	547.79	23174	671.88	3766	111.03	7023	188.16
DcitCSP9	c64055_g1	GGAAATGAGGATGTCAACAAGTACTTGGCCAATCCGCAGTATGTGGAACAGCAGATCGATTGCGTTCTGGACAGGGGCAATTGCGACCCCATTGGACGCAACTTGAAGGCTGCCATACCGTTAGCGCTGCGCGAGAATTGTCGCGCCTGTTCATCCAAACAAGTTGCCAATGCGCGCAAATTAGGCTCCTACATCTCCGAGCGATATCCCAGAGAGTGGAGACAGATCCAAGCCA	235	EDVNKYLANPQYVEQQIDCVLDRGNCDPIGRNLKAAIPLALRENCRACSSKQVANARKLGSYISERYPREWRQIQA	76	N-terminus missing, C-terminus missing	no	6-18-2	—	ref|XP_003705057.1|PREDICTED: ejaculatory bulb-specific protein 3-like [Megachile rotundata]	5e-17	45/68	OS-D	0	0	0	0	0	0	2	2.47
DcitCSP10	c41974_g1	AGTACCAGAGACTTGAACATGATCAGTTTGTTTCCATCAGTCATTCAGTGAACAACTCCAGCAACACAATCATCATGTTCAAGTCTCTGGTACTAGTGGCATGTTTAGCCTGCATAGGTTCCGTGCTGACATCTCCTGCCTACACAACCAAATACGACAACGTGGATCTCGATGAAATTATCGCCAACGATCGTCTCTTCTCCAACTACTACAAGTGTTTGATGGACACAGGTGCCTGTTCACCAGACGGTGCTGAACTCAAAAAGGTGTTGCCTGATGCCATTGCCACTGAATGCGGTGGCTGTTCTGACAAACAGAAAGAAGGAGCCAAGAAAATCTTCAAATTCCTCATCGAAAAGAAACCAGAAGAATGGAAAGCTTTGGAAGGCAAATACGATC…	1214	MFKSLVLVACLACIGSVLTSPAYTTKYDNVDLDEIIANDRLFSNYYKCLMDTGACSPDGAELKKVLPDAIATECGGCSDKQKEGAKKIFKFLIEKKPEEWKALEGKYDPSGSYKAKYDAQLKAL	124	complete	1-19	6-18-2	—	ref|XP_008478860.1|PREDICTED: ejaculatory bulb-specific protein 3-like isoform X1 [Diaphorina citri]	1e-78	99/100	OS-D	2412	205.29	1676	156.45	4202	359.02	338	28
DcitCSP11	c43501_g1	CGGGACGATAAGACCTTAACAGTTGCAGTTCCCTCTGCCAAACCTTTTTTTTTTAACCACCACAAAGTCAACTGTTTGTCCCTACAAATAAGCCGCAAAGTTTGCTTTTTGTGTACTACTCAGTAGATACTAGATACACTCAAGTGAAGCTACTCAATTTTCCTCCCGAGGCTGAGCGCACCCTAAGAGCACCTATGTAGTTAGTAGGTGCACCCCTCTAGTTATGTATCCTCAAAAGTATGAAGTCAGTCTATTATAGTCACTCACCTAATGCTAAATTTATTTACAAAATGTACAAAATATCACAACGGGTAGAAAGGGAAGAGAGGGAACTTCTTAGTTTCCTTGCTTTCCGAGGGCTGATGTAACAATATTACAATTAGGTAAGTAGAAATACAT…	2262	MRSVETYLVYAVTALVLHPVTARPQNSIQSSTVKDEIPTYPTRYDSIDVDLILSNDRIMRRYIECILNKGPCTREGLELKRIIPDAIRTECAKCNPSQKKHVGKVLSYLFHNRKNYWDDLLAKFDPDKSLREKYGFT	137	complete	1-22	6-18-2	—	ref|XP_008478140.1|PREDICTED: ejaculatory bulb-specific protein 3-like [Diaphorina citri]	4e-88	100/100	OS-D	1307	33.29	792	20.79	905	23.9	847	20.39
DcitCSP12	c39877_g1	CTCTCCTGTACATATTTAGGGCCTAAATGTTGCTGACAGCCCACCAGTGCCATTTCATTGTTAACCGTCATCACAGCAAGTTCAGCGAGAGCCATCATGAAGAACCAAGTGATTCTGTTTTGTTTGGTGTGCATAGCTACTATCATTACTCCCAGTCTAAGTTACGAATTTGAAAATGAAGAAAATTTTGACTGTGAAGTTTTGATGAAGAATGAGAGACTAGTAAAAGGTCTCGCGGATTGTTTGACGTCAGACGAACTGGAATGTGGAAATGTCATGTTCTCCCAAGTCAAAAAATACGCTCCTGAAATCCTGGAAACCGTGTGCGCCAAGTGTACCGATCAACAGAAAGCCACCTTCAAGAAATGCACCAACCTCTTCATGCAGTCCCATCATGAC…	1462	MKNQVILFCLVCIATIITPSLSYEFENEENFDCEVLMKNERLVKGLADCLTSDELECGNVMFSQVKKYAPEILETVCAKCTDQQKATFKKCTNLFMQSHHDDYEAIMKKMDPENKYRGPLEAFLAEP	127	complete	1-22	6-18-2	—	ref|XP_008473937.1|PREDICTED: putative odorant-binding protein A10 [Diaphorina citri]	9e-82	99/100	OS-D	2334	107.35	4555	213.57	178	8.19	50	2.21
