# Supplementary material for: Antennal and Abdominal Transcriptomes Reveal Chemosensory Genes in the Asian Citrus Psyllid, Diaphorina citri
Source: PLoS One. 2016 Jul 21;11(7):e0159372. doi: 10.1371/journal.pone.0159372 (PMC4956155; doi:10.1371/journal.pone.0159372)
Supplement: S5 Table — (XLSX) [file pone.0159372.s009.xlsx]

## Sheet: S5 Table
S5 Table. List of D. citri chemosensory genes putatively involved in chemosensory reception.
Name	Gene ID	Transcript	Contig	AA Sequence	ORF	Completeness	TMD	Blastx best hit	E value	Identity/ positives (%)	Pfam family	Read_count(FA)	FPKM(FA)	Read_count(MA)	FPKM(MA)	Read_count(FAB)	FPKM(FAB)	Read_count(MAB)	FPKM(MAB)
			(bp)		Size (aa)		(No.)	Reference/Sequence name/species
ORs
DcitOR1	c39319_g1	CACAAAGTGGTTTTTTTAACACGCCTTGAATTTTTTGACACTTGTGATTTTGTTTTGACACCCTCTGAGACGCTCGGCCTAATTTTGCTGATTGCTAAGACCCCTCAGTGTCCCCGGGATGCAGAAAGTGAACAAGCACGGGCTCGTGGGGGACCTATGGCCCAAGATTCGCCTCATGCAGCTCACGGGAATGTTCATCCTCGAATTTCACGAGGACTCCTCCCCGGGCACCCAACTGTTGCGGGTTGCCTACTGCTGGATTGTCACGGCGCTACTGATCGCCCAGTACGCATGCGTGATAACGTTCACGGTCGGGCTGAACTATAACAACGACCTGTTGGCTGGCGGAGTAGTGACTACCCTATTCTTCACGCATGGGATGATCAAGTATATTTATGT…	1687	MQKVNKHGLVGDLWPKIRLMQLTGMFILEFHEDSSPGTQLLRVAYCWIVTALLIAQYACVITFTVGLNYNNDLLAGGVVTTLFFTHGMIKYIYVGLKNKSFYRVLSSWNNANSHPVFAESNARYRAKSLSRMKRVLTIICVWTSATVVAWVTITMCGDSMFKVPDPEDKNKTMWVKVARLPVHSWYPWDCLNNSTAHIFTFIFQVYWVFSLVAHSQLCDGMFCSLVLFSCDQLKHLKEILKPLIDLSISQHGIPSSLDLFVNKSASSNKKLIANEDFEYQNMYQSQHDFSNYTQSKDSFPVDSQKEELTRSSIKYWVERHKHIVRYTEMVGDCYGISLLLHMLVSTVALTLLAYQATKIEGVNVYAFSTIGYLVYALAQVFFFCFYGNELIEQSSSVME…	461	Complete	7	gb|AHC72291.1|olfactory co-receptor protein [Lygus pratensis]	1e-176	57/73	7tm Odorant receptor	20	0.69	59	2.08	6	3.69	15	0.49
DcitOR2	c13299_g1	TATGAAGATCCCATTCATTGATGAAACGGAACACTGGAACTACACGGTTTGTTTCGTCTATCAAGTGTACATCATGTTGATATGGTTAATGATGAGTAGCGTTACTTTAACCTTGGTACCCATCATGAGCACCTACCTCATCGGACAATACACAATCCTCAGCAAATACGTTGAGCAACTAGGAGCCCACCACTACGGTTCCAACGGACAGGAAATCTTCTACATTAATATTGAAACCAATGAGTACTACGAGTATTACAACAAAA	266	MKIPFIDETEHWNYTVCFVYQVYIMLIWLMMSSVTLTLVPIMSTYLIGQYTILSKYVEQLGAHHYGSNGQEIFYINIETNEYYEYYNK	88	N-terminus missing, C-terminus missing	1	ref|XP_008483563.1|PREDICTED: uncharacterized protein LOC103520250 [Diaphorina citri]	2e-19	51/79	7tm Odorant receptor	0	0	0	0	0	0	1	0.75
DcitOR3	c3393_g1	CTTTATCGAAGCCTTCTTTCTCCCTTTGGATGAGGTGGATAGAGCATTGATAAAGACCATTTACAACAGACAGCATGGCAGGAAACTTCCTGTGAATCTCTACGTCCCAGGAATTGATATCAGTGAACCGATGTACTTTCTCATATGCTCTTTTTTCACAGTATACCTGGCTGGATTACTAGTTGTGTTGGGTACTGTGTGCTTCTGCAATTTCCCCTTGTTTGTCATGAATGTTGAACTCCAAATCAGAGTTCTATCGCGCTATGTCCGAATGATAGGAAAGATTCATCAGAATCCGCAGGGAGATGTGATTCGTTATACTAATATTATAAACGATGAATATGTCCTTCAACGCAGACATGAGATTAGCAGATCATATTTTCACGATATGGACAAGAT…	957	MYFLICSFFTVYLAGLLVVLGTVCFCNFPLFVMNVELQIRVLSRYVRMIGKIHQNPQGDVIRYTNIINDEYVLQRRHEISRSYFHDMDKIVSSRDLEKYQHGYMNYEELFTRQIFKFHQKLLLLREEYIGWLHMSLVGRALFSMALLALAVYQVFSRDIYSEKTVFKYCLELTCVVSCYFYFCHISERWQGCNDHVRRAMEDSCWYQCSSRVQKNVIMMHVRTYRSVDYVEACGIFRASYEYYVSSLKLSYSFLNFVKLQERSSMKAP	268	N-terminus missing	2	ref|XP_008470211.1|PREDICTED: uncharacterized protein LOC103507516 [Diaphorina citri]	1e-25	26/53	7tm Odorant receptor	1	0.16	1	0.16	1	0.07	20	1.88
DcitOR4	c66106_g1	GAGAAAGGCTTGAGGAATGCAGTCACCTTCTGAAGAACTCCATCACCCAGTGCGATTGGCACAGATGTTCAAGTAAAACGAGGAAAGGGCTGTGTATTTTGCTGAGGAGGGCTCAGCGCCCGAATTATCCATCGTTCAGTTGGGGCCTTGTGGTTTTGCAGAGGGAGTACACGCTGAAAGCCGCCCGGGTCGGGTATAGTTTCATGAATTTTATGCGGCTCAAGAGTGGGTAAAAGTGACCGCGTTGATTTATACTGATGAATACTTAACCCATTGATTTATAATTTTATACTGATGAATACTTACTTTCCGTGTCCGC	319	ERLEECSHLLKNSITQCDWHRCSSKTRKGLCILLRRAQRPNYPSFSWGLVVLQREYTLKAARVGYSFMNFMRLKSG	76	N-terminus missing	0	ref|XP_008477835.1|PREDICTED: uncharacterized protein LOC103514712 [Diaphorina citri]	3e-09	37/58	7tm Odorant receptor	0	0	1	0.44	1	0.45	0	0
DcitOR5	c33298_g1	ATGTTGTAATGATAATTAGCACGCATTATGAACAATTATTTCTCAGTCCTTAGAGTGAATATTATTTCCACCGGTATGGGTCGCAGAAAAGTAACTATTAGAATTCTATCAATAGTACCCAATTACTCCATACTCCATAGATACTTTCAACGACAGATATCTAATAGGTGACTGTAAACTTTTTGATCCAACTACTCACACATTACCGACTTCGTTTTGAGAACCTTTCATTTGTGATTTACTCGACATTCACGTGTTCTTTCTAGACAGGGTTACAAAGTTGACAAAGTTCACCGCATACTTCAGCACGTTGATGAAGTAGGTGTGTCCGATACAAAACGTCTTGTAGAACTTCACGTGGTTTCTTCTCTGCGCTCGGAGAATCATAAGCGTGAGGTC…	2189	MAYPHSMRKVLRILNYTGIMNHLVLYEARWKQVLHRVFCVICQVIGILSLISHILSTTTRSRRFLPEFLQRMLEDTCFISYSFEYLNCKYRMDEFLEIVTRMENTFSSVDKTIVKNCHRTEINIYLSFSSLLGLALLGSIIETYLPISNEELAILERVYRRKYPENRLETNFWVPFDDSDPKYYHILFYFIIFLILRILVMSLCVAFLPVLITQITGQYKILNLYIRNIGADLDDNGLRKYFTNIERGEFIYADVSKKSKNIPHNNSPQETIKSNVVKLKRQVLYEKLYVRQIIRFHQRIIHFEERVRVYFLYVGYLVVLGGETPKYEIIS	331	Complete	3	ref|XP_008470211.1|PREDICTED: uncharacterized protein LOC103507516 [Diaphorina citri]	5e-161	100/100	7tm Odorant receptor	4	0.1	9	0.25	4	0.12	64	1.67
DcitOR6	c51988_g1	ACTTGTAATGCCGTTACCAAGCACGAGTCAAGAGGGGTTGTCAGCGAATGTGCCATCAGAGTCAAGAGAATTGCAATGGGAAGCGTATGAGAGATGGTACATCCGACAAGTCATCCTGTTTCATCAGAAGCTTCTGGGGTTCCAAGAGAAAATGTTATCGTTGATTCGCAACGTTTTCCTCATCATAGTTACATGCATCAGCATCACCTTCTCCCTCAGCATGTTCGAGATTTTCGTCTGCCATAACCTACTCATTAAAGTCACAGTTATCAAGCTTGCCATGATGTTCATCTCTTTGTTGGTCCATCTTTACTTCGTCTGCTATTGCTCCGAGCAGTTGAACGATAGTAACCTCATGTTGCGCGATTCCCTTTACAATTCCCTTTGGTACAATTGTTG…	405	MPLPSTSQEGLSANVPSESRELQWEAYERWYIRQVILFHQKLLGFQEKMLSLIRNVFLIIVTCISITFSLSMFEIFVCHNLLIKVTVIKLAMMFISLLVHLYFVCYCSEQLNDSNLMLRDSLYNSLWYNCCP	132	N-terminus missing, C-terminus missing	2	ref|XP_008484241.1|PREDICTED: uncharacterized protein LOC103520921 [Diaphorina citri]	7e-15	34/57	7tm Odorant receptor	0	0	0	0	0	0	3	0.73
DcitOR7	c65720_g1	GTATCCTTTGTCCGTGAGGCAACCAGCTGTTGAGTAGGAAAATAGCTGTTGAGCATTGCTCTCTTGATAATATGTATTATTTATTCAATCCACAGTACAAAATGTTTCTGAAGGATCTCTATGAGAGCATTTTCGCGCCGTTTATAGTCATCTGGGTTCTGGCGTTCTACCAGATGGCCTACATGAAACATTTGCCGTTCTACAACCGGTTCAAAATCGTGTTCGAGTTCTTGTACACATTCCTTGCTGTGTTCCAGTTTGCTATCAAGTCTGAAAGCTTGAACGATTGCTATGTGAGGTTGGCTGGAGCTCTCTATCAGAGTAGATGGTACAATTGCAGTCCGGAAGTAAGGAAGACCCTTTGTATACTTCTGAGGAATTTTCAAGACAGCAGACATT…	483	LLSRKIAVEHCSLDNMYYLFNPQYKMFLKDLYESIFAPFIVIWVLAFYQMAYMKHLPFYNRFKIVFEFLYTFLAVFQFAIKSESLNDCYVRLAGALYQSRWYNCSPEVRKTLCILLRNFQDSRHFFLLRGIVKVAFTFLLRMVKVAFSFINF	152	C-terminus missing	3	ref|XP_008477756.1|PREDICTED: uncharacterized protein LOC103514635 [Diaphorina citri]	7e-27	49/66	7tm Odorant receptor	2	0.36	0	0	1	0.19	7	1.22
DcitOR8	c55428_g1	GGGTTTGCGGCACATCCGAGTGAGAAGTTGAAACGTTTTGGCGGCCCTGCGGTCAAAATGCCGCGCGCTGTACCACTTGTATGAACGGATGGCACCGTACAGGATGTCGTTACCTTCATCGATAACTTCAGAGCTCGTAGTAAACGAATAGAACATGATGAGAATCACAACATATTGGAAAATCAACTGGAATGCCCTCTGATTAACTGTCTTCACCGAGCTGAGCTGATACAAGGACAACGTCATGGTCAAGTTATATATGAATGCCTTCAACAGACAAGTGTTGGCCAGGACAGCAGCTAGCTTGTCGCGAAAGTGAAGGAGGTGTTGATGTTTCTGTATGATGTCGTGGAGGTGCGAGGCGGACGTGGAGCGTTCCAGTTGGAGGGCGAGCATG	397	MLALQLERSTSASHLHDIIQKHQHLLHFRDKLAAVLANTCLLKAFIYNLTMTLSLYQLSSVKTVNQRAFQLIFQYVVILIMFYSFTTSSEVIDEGNDILYGAIRSYKWYSARHFDRRAAKTFQLLTRMCRKP	132	N-terminus missing	2	ref|XP_008476869.1|PREDICTED: uncharacterized protein LOC103513800 [Diaphorina citri]	1e-85	100/100	7tm Odorant receptor	2	0.51	1	0.27	1	0.27	0	0
DcitOR9	c43267_g2	TTATTTTTTTATTATTTTTTTTTACTTTTTTATTGTTTACAATAATTAGAATTTTGTAGTTTTTGTACTTTTGGAGAAAAAAAATATGTGATTGGAAAAACACCTCACTGAATAATAATCATTTGTTCACTTCGTTTTCCTCATTCGCAGTTTTTTTTTTTTTTAATTTTCTCACACAAATCTATTAATCTTTTCGTCGACACTACATCGATTTTTTCCCCATCTAAAATGAAATTCAGATTAGTGGATCGTACAAAGGCCCATATCAAGTCAAAGATCGAGGCAATCTTCCACGCAAATCAAAACTACCCGTGTCTCATCTTCACGACATATTTGGCCCAAGTGTTCCGCTTTCAAAGCATTGCATCGACAAAAATAAGATTCCTGTCGCTGTTCAAT…	2327	MKFRLVDRTKAHIKSKIEAIFHANQNYPCLIFTTYLAQVFRFQSIASTKIRFLSLFNFACFQCVTLPLFLQLIFVSTKNVIVLSMQLFESIYCVSVCIEYGLQFISHKRNVSLLQSFHRIFIKNHKYVKRILTIEYVASTIITIILVILGSMWFLESTISTMTEEELQLTNRQNPDRKFKTEFFLPFDYSLSPYYELVWVVVVYYGVILQTILFETITTMPFITLHIKGQLDILAYYLRSIGKLFRLQNNIEKILFPSDLEKVFCS	266	N-terminus missing	2	ref|XP_008487611.1|PREDICTED: uncharacterized protein LOC103524376 [Diaphorina citri]	1e-63	95/96	7tm Odorant receptor	47	2.45	61	2.26	51	2.92	20	0.74
DcitOR10	c19384_g1	CGTTCCTGGTGTTTGATCTGAAGGCGTACGCGGAGGTCGCTAGCGCCCTGGTTTTACTTCTAGGTCAGGAGCATCGTGATCCTCAGGGACGCCTGATTTTCTACACGAATCTCGTCCACAACGAGTACATTCTCAGAGACATCGGAAACTATGTCGAGCCCAACGATGACAGTAGTGATGATTTCAATATGAGAGAAGAAATAAAGGCCATTCGTTATGTGTTCGTGCATAATCCGCAGGTTTACGAGTATTACTATTTCCGTCAAGTAATTCGACTTGAGAAGAGACTGCGGCTTATGAGAGAAATGTTAGATGACTATTACGTGAGCAGCCTCTCAATTCGCGCCCCCATAGGTCTCCTTATGATTCTAACAAGCATGTACGGCTCTCTGGCGCATG…	742	MHEHITNGLYFFSHIEIITTVIVGLDIVSDVSENVLVVDEIRVENQASLRITMLLT	56	N-terminus missing	1	ref|XP_008472081.1|PREDICTED: uncharacterized protein LOC103509264 [Diaphorina citri]	1e-11	83/97	7tm Odorant receptor	2	0.19	4	0.39	1	0.1	3	0.27
DcitOR11	c37276_g1	GCAGTATTGATTAATATAAGATAATATTTAGGTATGCAAGTTTATCATATATAAATTACAGACCCTAATATGATGGATAGTAAAATATCAGGTATTTTTTTTTTAGATAATCTTATTAGGTATGGGGTTCATAATTTTTCTCTCTTTCCAGTCTGGACATGTTTAATAATTTATGTGCACAAAATAAGAGAATTATTACAGAATGGTCAACATGTACCTACTTACTTTTTGTTGCAATAGCATTAACTTTTGATGAAAGTAAATGATCTGTCTCAGATAAAGTTTCTCGTAGTGTTGTTCGATTATTTTCTCATTCATTAGTCTTTGTTTTAGACTTGGTTTTCTTTTGTTTGATGCAAACATCTTCTTATTTTGTATAGTGGAAAGGTACTCAATGTC…	1663	MTSIRIYCDFLDKMGLSNFSRSKEKSHYIFMLFQYSGIIFFTVCHGWNTFTRATRYLPEFFQSLYEDIAINFVVFQILCFNQQSEKTMELAIYMENSFCTINNKAIQKSRIKSKKAAILIFLLITLIMSFSALQSIIPPSSEEIELLANIYRTKHPERIFMSTVRIPFIDETESWYYEAIMLFEVLAELVGIALVCVVCTFIINIIYFMEAQYTILCQHIENLGKKLRDSQGQRFFYTNFKNNDIEYLSTIQNKKMFASNKRKPSLKQRLMNEKIIEQHYEKLYLRQIIYFHQKLMLLQQKVSRYMLTIL	310	Complete	3	ref|XP_008470211.1|PREDICTED: uncharacterized protein LOC103507516 [Diaphorina citri]	5e-21	27/52	7tm Odorant receptor	11	0.39	11	0.54	15	0.74	17	0.57
DcitOR12	c68853_g1	TTGGTAAACCCCAGCATTACTCATGCTTTCCCCCTATCTGCTCCCTAGCTATAACCATGGAATATTTCATCATCTGCAACTGTTCGGAGATCATGGACGATTGCAATGGGCTGATGCGTAGCGCCCTCATGAATTGTGGCTGGGATAAGTGCTCGACCAGCCTACGCCGCGATTTATGCTTTCTGTGGCGGCGTGTGCAACGCTCCAATCATTTGAGATTCTACAACGGCGCGGTGATCCTGAGCCGCCTGTTTTTTCTGCAGGTTGTTAAGGTGGCGTATACGTTTACGAATTTTATGAGATTGAAAAGCTCGCACGGGTGAA	324	MEYFIICNCSEIMDDCNGLMRSALMNCGWDKCSTSLRRDLCFLWRRVQRSNHLRFYNGAVILSRLFFLQVVKVAY	88	N-terminus missing	1	ref|XP_008480682.1|PREDICTED: odorant receptor 49a-like [Diaphorina citri]	2e-20	49/69	7tm Odorant receptor	1	0.4	2	0.84	1	0.43	0	0
DcitOR13	c58488_g1	GATCAACTATGCTGAAGTCGAAGGCATGATCCGGTTCATGGAGACCTCGTTCAGCCAGTTCGACTCCCGCGTGATTCTCAAATACAAGAAGAGGGCGGACCTCATGTTTAACGTCTACCTGACCATGGCAATGGCCATCATGTGTGGCGCCCTTCTCGAGCCTTTCTTCTCCAAAACGGCGGCCGAGTTCAGAATTCGGCGCCTCGTCTATCAGACGGACCATCCGGAAAAGCGGCACCCATTTAACGTGAGGATCCCCGGGGTGGACGAAACCCAGCCGGGAGTGTTCGAGGCGATCTACCTGTTTGAGATTATCTAC	319	MIRFMETSFSQFDSRVILKYKKRADLMFNVYLTMAMAIMCGALLEPFFSKTAAEFRIRRLVYQTDHPEKRHPFNVRIPGVDETQPGVFEAIYLFEIIY	98	C-terminus missing	1	ref|XP_008484241.1|PREDICTED: uncharacterized protein LOC103520921 [Diaphorina citri]	4e-63	99/100	7tm Odorant receptor	2	0.84	3	1.31	1	0.45	0	0
DcitOR14	c33856_g1	CTCGTCCGCTATGTGTACAAACGAAAATACCCGGAAAGACGATTTCAAACTAATTTTTGGATTCCCTTTGTAGATGACAGCGAGTTTTGGTGTTATGAAATTATTATACATTTTGAGTTATATTGGACGATAACTACATGGCTAATGGCGTTGACATCCGTCTGTTATATTCCCATGTTTGCCAACTACATAGAAGGACAATATATTATACTGGGAAAATACATAGAAAAGATTGGACATATTCATAGGGATAAAAAAGGACATCGGATTTTCTATACAAATATAATCAAGAAGAAGGTGATGTATGTTGGTGCAGACAATGAGCTGAGACACCGATTCAAGTTTAAATCCATGCAAGAAATAGAGGACATTTACCAGCAGAACTATTGTCGTCAGATA…	881	MALTSVCYIPMFANYIEGQYIILGKYIEKIGHIHRDKKGHRIFYTNIIKKKVMYVGADNELRHRFKFKSMQEIEDIYQQNYCRQIIQFHQMIIRFQEQLFKLYRPYMMMKVVMNNVMFALCMYQVSTNPTDTSHTRFYKLVTELVGVVVQFYYFCYCSERLDDCNAQLRRSFSKVAWYSCSPHIRRSLIMLLRRVRGSNHMKLLLNFVVIGNGYFLTVVKFSYTFVNYMRLKSK	234	N-terminus missing	1	ref|XP_008477835.1|PREDICTED: uncharacterized protein LOC103514712 [Diaphorina citri]	1e-159	99/99	7tm Odorant receptor	4	0.4	3	0.39	4	0.39	8	0.57
DcitOR15	c31053_g1	AAAGAATAGAACTTGTTTATTCTGAGGTGATTGAACAGTGAGTGAATTTTATTTTAATTTGAATCCTAGAAGCAAAGTTGATTGAAAATTGTAGTGAGAAGCGTGCCATTGCTTATCTTGATGAGTTCAGAAGTGACTTGAAGTTAGAGTTCAAGGGCGAAGTATCTCTAAGATTCTGAGGCTTCTGAAAGAACAAATTATTTATTTATAAACTTCAGAATGGTTGGTAGTTGTGTCAGTATTATTCATTCAGTCCGATAATTGTCTTTTTATCTGCAATCTCATGTTAAAATCTTTGTTAACCCCGGTGTGACTATTGTACCCGAGGAACAGCTCAGGTATTCAATCTCCTAACCCGCAATAGATTGAACACGGAGTACGCCATTTTGATCATTCGGA…	1020	MPLTTISLQVHYDLLNDYTKIMGTIHYNPSGQRVFHMNVRRGVCVEVESLFRGKRRKELNSRVYQEYEYYFMKQLIQYHQELRLMRRKIDSYLKVTWILRTGLMGPLLCTCMYALLTPGLLSTVIYNKFILESIGFLMASLFVFLAGELLASFNLTWRSALYNSPWYKCSNKTKKVIPLLLLLNQTHDYHSLNGLIPCSHEYMVRMIKMAYSVFNLLRVRRLNT	224	N-terminus missing	2	ref|XP_008467400.1|PREDICTED: uncharacterized protein LOC103504878 [Diaphorina citri]	6e-160	99/99	7tm Odorant receptor	10	0.63	6	0.38	25	1.63	7	0.42
DcitOR16	c32167_g1	GGGAATTTAACCCGAGACCTTCGGCATGTTAAGCGGACACAAGTCCATCGTCTTATTCAATAAACGAGTGTAGCAGTGTAAACACAGAGTAGGCCAGTCGCATTCCGCCAATGAACGTGCTCATATCAATAATGAGAAATGTGCTGTAGAAAGAATACTTGAGGGGTCGTTTGAGATATTCCAGCATCATGCTAACCCTCTGACGAATTCGGGGACTTGCTTCATACCATCGACTGTTATACACAGATCGGAACAAGGTCTCCTCACCAATGTTGACGACCTCAGAACTGGCGCAGAAGAACAGAAAGTCCGTAAACCCGATCACCATTTGAGTCAGTGTCCGTGTAAAGCGAGGATCCGTGATGGATTTGAGCAGCGACAGTTGTACGATTTCGAGCG…	775	MAISTVPIFCVHIAGQLRTLSKLAESTGPREGDTRNLALIKHHIGIIRFFKEFETIFRPVFMIKIVLRLIFITLEIVQLSLLKSITDPRFTRTLTQMVIGFTDFLFFCASSEVVNIGEETLFRSVYNSRWYEASPRIRQRVSMMLEYLKRPLKYSFYSTFLIIDMSTFIGGMRLAYSVFTLLHSFIE	187	N-terminus missing, C-terminus missing	2	ref|XP_008471340.1|PREDICTED: uncharacterized protein LOC103508562 [Diaphorina citri]	3e-24	100/100	7tm Odorant receptor	3	0.39	2	0.33	3	0.33	10	0.85
DcitOR17	c12677_g1	AATCATAAACGTATATCCAAAGAGCAGAATCTTGAAAATGACGATATGCTTGAGCTTCTGATTCATCCTAAGGAAAAATCCAAGGATCCTTTTCGTGTGATTCGAACACTGATACCATTGACTGCACCACGCAGTGGTTCTCAACGTATCATTGCAAGCAGCCAGCGTTTCAGCACAATGGAACATGACCATGTAGCCTACCAGGAGGGCCAGGACTTCGAGGATGGTTTGGGCACGGTTGACGGGGGGCATCGAACCCGG	261	MPPVNRAQTILEVLALLVGYMVMFHCAETLAACNDTLRTTAWCSQWYQCSNHTKRILGFFLRMNQKLKHIVIFKILLFGYTFMI	84	N-terminus missing, C-terminus missing	1	ref|XP_008468657.1|PREDICTED: H/ACA ribonucleoprotein complex non-core subunit NAF1 [Diaphorina citri]	1e-06	37/58	7tm Odorant receptor	1	0.76	0	0	2	1.65	0	0
DcitOR18	c42175_g1	TAGGATAAGGAAAGTAAAAATCATCCTCACAGATCATAACTTTTTGGAAGTGGAAAAGAAAAAACTGAAATAAACAAAAAACTTATCCAACAATGAGCTTTTCCTTCGGCTTCCGTCTTTTGTACAAAACTCTCGAGATCATCGGCTTTGTGAACCGAGTTCAACTCAGATACTCCTGGCTCAACAAGCTCAAGACCTTACGACACATGATGTTCCACATCTTTACAGCTGCAGGCATGATATCCCATTTCATATCCACTACATGCGTCGCCAGACGCTACATGCCGGAATTCTACCAACGGCTCTTCGAAGACATTACCAGCTGCGTGTACTACTTTGATTGCATGTTTTACCTTCTCAACTACGACAGGATCCATGCCCTCATAAAGTTCATGGACA…	2597	MSFSFGFRLLYKTLEIIGFVNRVQLRYSWLNKLKTLRHMMFHIFTAAGMISHFISTTCVARRYMPEFYQRLFEDITSCVYYFDCMFYLLNYDRIHALIKFMDTSFCYANDKVVTTCVRRMRLLFIVVLIRNTITMIAVVAETQKPVSQEEIDVLAELYHDKYPERRVPVRYWLPFIDESESWYFEAILTFAFYQFTMVAVMANVCICSIPMIVLVINAQYTILAEYVEKIGHEHRDEEGRRIRYTNIITNEIVYVEEEGRNQGSRRYEEKPAADIVKDNEIIYVRELSEQNEPRKQIQVKGDMAEEEYQQDYFRQVLQFHQMMMDFQGELLDMYHPFLTAKVLLYNLTTALCIYQVTSNPTSFSESRKFKVICELIGVAQGFYLICFCSERLDDCHGKL…	466	Complete	4	ref|XP_008477835.1|PREDICTED: uncharacterized protein LOC103514712 [Diaphorina citri]	5e-63	41/62	7tm Odorant receptor	166	10.32	186	12.06	164	10.28	162	9.48
DcitOR19	c29023_g1	GGAGCGCTACCACGCTCCTTAATACAACTGCCCAATTATCTGATGCTGGATAGATATGTAAGTGAAGCCGATGAGTTCCAATAACAAAACGCGTCCTTAGCTGCTTGAAACTCGAAGGTGTCAGCTGAATTTAGCTTAACTCCATAATTTCATACACGAAAAGCCCACCCTGAGGCTCAAGTGTAGGGCCAACTGCCTCAAAAGATAGGTTAAGCTTATACGAATCTGCGAATACTAGCTGATTTGGTGACACTAGGCTTTTCTCCGAGAGAACCAGTTCAATGAAAATCCTCCATCGAGAAATTCACGAGAGATTACTCCTCAGGCGCATCGCATTCACAATCGAATACGACACCTGCACAATCTTCAGGAAATACTTCCGGCTCAACACGACCGTTC…	827	MFRDQLTGFCNNIAFLVIICNNICLSLCLFQLTNNPGDLPPVRLLKFVGQFLNIVVQSFLICNSSELLDDYNTMLRRAFNESCWYACAPRTRRNIVFFLRSIQEPGHVRFYQGTVVLSRKYFLKIVQVSYSIVNAMRLRSNLS	143	C-terminus missing	1	ref|XP_008476350.1|PREDICTED: odorant receptor 85c-like [Diaphorina citri]	5e-120	99/100	7tm Odorant receptor	15	1.25	13	1.1	9	0.77	8	0.62
DcitOR20	c44641_g1	AAATTCTGGGACACCCTGTATATACGTATTCTAGTCTAGTCTAGTCTATATTATTATCTAAGTATACAAAGTGGTTGGGTGGAGCTCCTTCAGGAGAACCCTACCACTATAAAGAAAGCAAAATAATAAATGAAATAACACTACCAACATGATCTTATTGTTCATTTGGAGATCTCCCGCAGGACTGTGTAGTAGGAGAATATACGCTTCATAAACTCAATAAAGGAGGCCAAACACAGGACATACATCTTGAGGCCGTTCAACATGATAGGAACCCGAGTCCGTGCTGTTATAATTTGAATTGATTTCTTGAATTGCCTATCCCGAAAATACCAAGGCGTTTCATATGTTGAGTAGGACAGTTGAGATTGCCAGTATTTCATAATCTCTCCGAAATAG…	2283	MNSIMANIKQNHNYLNLNILLLKMALIWPLETKIFRTAHKVFQYSTAFILFSVSVGQFMTILKTNDLRLISSTVDVFTLTASAMYKQLFVAGNIVSMRYIVDVIHKDFYEMPLVENKAKRPKTFRMKHHLRYAGLFSKIHVTSAVILAVIWCFGPLLVKPQMSLNPARNPGENLTIPAFGNETSYNGPSSFGSPHGSDLLEYPLFVQTNVLLFGNDTESNSGRKNNIENRNEPKSDTEKSSGQSGDISAYDDKNDIGKAKTQNGQSGYTANDKNAIGKPQTNNEQSGDIANENDSHKAQSGNFDGIRTQTSQTTSPTPQRSDRLRKGSKGEVDSKHSVQYDSLNQRRILPMNVWTAGISYHNSPWYEIMFGIQFWAMLMSCVIYLAIDAFYFSIIYICC…	597	Complete	6	ref|XP_008480796.1|PREDICTED: uncharacterized protein LOC103517537, partial [Diaphorina citri]	0	99/99	7tm Odorant receptor	172	4.63	141	3.82	85	2.36	76	1.9
DcitOR21	c79146_g1	AACATATTAAGGCGATCTTCTTGAAATCATTGGAATCATCAAGGTCCAAAGATATGGTCTGTCCTCATTACATCCATGTTCTTTGCAAATTTCTCGAAATCATTGGTTATTTAAATGAATTCCGTTTCAAGAGAAACTGGTTGAACCTATTAAAGAAAATCTATTTCATTTGGTTTCACTGCATACATACAACAGCTTTAATATCTCAATTAATTTCAACGTGTACCCGCTCAATACGTTATGTACCAGAATTTCTCAGTAGATTATTGGAATCTTTTGCACTCTATTTATTCTACTTGGAATGTTTGTTCATTTTATTTCAATTTAAACAACTTCAAGGCTTGATGAAATTCATCGAGAACTCATTCAGTACCGCAGATGAATGTGTACTCAAAAGAT…	444	LKSLESSRSKDMVCPHYIHVLCKFLEIIGYLNEFRFKRNWLNLLKKIYFIWFHCIHTTALISQLISTCTRSIRYVPEFLSRLLESFALYLFYLECLFILFQFKQLQGLMKFIENSFSTADECVLKRCNQRARKMVTTFLIL	141	C-terminus missing	3	ref|XP_008480682.1|PREDICTED: odorant receptor 49a-like [Diaphorina citri]	2e-14	38/57	7tm Odorant receptor	0	0	1	0.21	1	0.22	2	0.41
DcitOR22	c42970_g1	ATAAAATAAACAAATAAAATAGGAACCTCTGATCAAAAAACAAAATTGGGAACAATATTGTATTTTTATACCTTCAAATTGAGATTATTTACATAGTTAATTGCACAGTCGTCTACAGTCAAGAAGTCTTGCATATTGCCAGAGTATGATCTCAGGGGACAGTGTTCATTGTTCAACTATGTGACGGATGGTTTGTCTTTCAGCTCCACAATCACATTCTGGTGAATCAATCTTTCCCCATTTGAATAACATGTCCGCACAGATTCCAAACTTGGTTCTGATTCTGGATTATGGCCTTACAGAATCTGTCATGGTTTTCACTGAGTGGTGGTATCCATCCTAAAACTTTATCGAGATTTTCAGAATACTTCTTCCAGTCCGCTTTCATGAAATTCCATC…	2581	MVYPHSVGTILKILEWVGFTNHSRCQVKWKNILKTVYFVSFHFLCIISLISHLLSTTTRSIRYLPEFFQRLMEDITFHLFYFDNLLYIFRYKELQSIVNFMETSFCTTNRRVVQHCYRRGNLIMIVFGLVHSMVISGCILETYFPVSEKELELLRYVYQRKYPERRLQTNFWFPFIDDSESWYYEVMFYTEFYLVFIVTVLTVTSICLIPMLITYAEGQYTMLSHFVEKIGQPHHDEQGRRIMYTNLIKNEYVYVASCYERGKLVGTSSWSDKEKVEHLYEKSYCRQIVRFHQMLIQFQEKVSVSLQILVDTLSRKRSSCELEEF	325	Complete	3	ref|XP_008470211.1|PREDICTED: uncharacterized protein LOC103507516 [Diaphorina citri]	6e-68	35/55	7tm Odorant receptor	23	0.5	47	1.03	6	0.13	27	0.55
DcitOR23	c14527_g1	GAGCCGGAATTGAAGAAGAAATTCAACTGGAGAACCGTCACAGCGTTGGTGATCACGAATAATATATGTGTGTTATTCGTGAAAGCATATTGACATAGAACACCCAAGAGGAGGGTGGTGCAGAGAAAGATGCGAAGTCCGAACACGACCTGATGTATGCGTGAGAATTGTGCGATGATTCGTATTACGTACTGGTGATGGCGAATGATTTGAGTGAGCAGATGTTTGGTGCAGGCTGCGCGGAGCGAGGGTGCTTCCTCATTGTCACAGTGGAGGTAGATGAGAGAACCTCGCTTAATATCCACCAGAGTGATGCTATCGTTGCCTATGGTTCTCAAATAGGAACTGATGATGTCCAGCTGACCTTTGATGTGAAGAGTGAGAATTGGCAACGTGGTG…	421	LPILTLHIKGQLDIISSYLRTIGNDSITLVDIKRGSLIYLHCDNEEAPSLRAACTKHLLTQIIRHHQYVIRIIAQFSRIHQVVFGLRIFLCTTLLLGVLCQYAFTNNTHILFVITNAVTVLQLNFFFNSG	130	N-terminus missing, C-terminus missing	2	ref|XP_008487611.1|PREDICTED: uncharacterized protein LOC103524376 [Diaphorina citri]	1e-25	40/59	7tm Odorant receptor	1	0.39	0	0	0	0	7	1.85
DcitOR24	c66991_g1	GAGCTCCTGACTGATGAACAACGTTTCCATGTGGTGCAACAGTTGCATGAGGTCCTTCAAATTAGTGCGAATCAAATTCGCCTCCAGGTAGACCTCGAAAAACGCTACGTCTTCGAGGAGCCTTTGGAAAAACTCCGGCATATAGCGAGTGGATGCGGTCATCGTATTGATGATGTGAGAGCCCAGGGTGAACACGCCTAGAATGTTATTCGTCCAGAAAAGAACGGTCATGAGCTTGTTCTTCCATTCGGACTGGAATTTGTAGTAGAATTCCTGGAATCCGGTCAGGCGTAAGAGTTTGAACAGGAGGTAGATCGAATGTTTGTAGGCCATTTTCTCGAC	342	MAYKHSIYLLFKLLRLTGFQEFYYKFQSEWKNKLMTVLFWTNNILGVFTLGSHIINTMTASTRYMPEFFQRLLEDVAFFEVYLEANLIRTNLKDLMQLLHHMETLFISQEL	111	N-terminus missing, C-terminus missing	1	ref|XP_008476508.1|PREDICTED: uncharacterized protein LOC103513456 [Diaphorina citri]	3e-54	99/100	7tm Odorant receptor	0	0	0	0	0	0	2	0.71
DcitOR25	c19290_g1	ACACAACCCAGTATTTCTCGATTAACTATGGATTCTTGTGACTTAACTCTGGATGAACTGTGGTAAGATCGGCATAAAAGTCGCGCGTCTACTCTTCCACTATGCGCCGGGCCTGACCGTGTTTGTTTCTTGGTTGGCACAGGGGCGGAAGTGTTTCAGCAATGTTTCGAAGTCCTGGTCGCCATCATAGTTTTCATAGACTTGCGAGTGTTCCTCAGTCGGGTACATCCGCTCCTGGGGCATATGCAGAGGATGTTTGATAAGAGCTATCCGGATATTCAGGCCAAGTGTCAAACGGCCGAGAGACGTATTGTCATCTACATGAGTGGATTCGTGTTTGCCGGTGCTTTATACTGTTATGTGAAGAGGATGATATTCGGAATGACAGAGAACGAGAGG…	1443	MQRMFDKSYPDIQAKCQTAERRIVIYMSGFVFAGALYCYVKRMIFGMTENERKLSANSHNKANPEKQLPFLLWLPVDDTVSPMYYVTLAYNVLFTVVSAVMTYHLITYLPIICVHMQGSCETIARSLTQLGNLRTDHTTRDDLDRNGASKSRRNEIPLDLVHGTQMGPRRERINQSEHDSQIDHALNITSVNSASKLRRYSDPALSSLIAIIIQHQQFLLIRNQLQAAIQRSLLLKNFAYNIILTVSLYQLNSVDFADKDRFLQMIIQYLLMIAMSFSFTQSSELLDRGNDAIHEALTCGAWYNMRARVARLLIPMIRVSGRPKRLMYFAGTVDISYRSFVAVLKFSYSFFALLKNVI	358	Complete	2	ref|XP_008479567.1|PREDICTED: uncharacterized protein LOC103516381 [Diaphorina citri]	0	98/98	7tm Odorant receptor	26	1.07	14	0.59	30	1.29	30	1.17
DcitOR26	c31643_g1	GATTTGTTAAAAAAAAAAAAAAAATATTTTACAAATAAAAAAATTATTTTATTTGGTTTTTCTGTTCACTTTATTTATTTTTCAACCGGGGCATCATCTCAAAGTTCAGTCAGAGGCCCAAAGATCAAGCAGATCAGGTTTTTAACACTTCGCCTGACCGCCTGACAAGAGCAAAAAAATCGTTCCAGTCAAAGGCTTCAATCAAAGGCCCAAAGATCTGTCATCGTCCCAAAGCTCAGTCAAAGGCCCAAAACTGAGTCATAGTTCCAAAGTTCTTTCAAAGCCCCAAAGTTCATCCAAAGGCCCAAAGCATCGTTCCAAATTTCAGTCAAAGGCCCAAAGTTAAGTCATAGTTCCAAAGTTCAGTCATCTTTAAAAAGTTCGTTCAAAGGCCCAGAA…	1727	MAYDHGVYPLLKLILVLGYQFEITTFKAKWKNNLIEVVYWVHQIIGVASLISHVISTTTRSIRYMPEFFQRLFEDAAFNLLFIEAHFIRANFQDLHELIQHMETSFSTQETEIVEKTYAKAKFIFYVCVTSAIGCLSGSILETFFTVSQEELDLLSHIYDRKYPNNRLQTNFWVPDIDDSEPPYYQIIFVTELYLIYLIILLTILSVSLIPMLVTHIAGQYEILCNRIQSLGHSSIMWNKRRPIDDLQDRESLRSIMQAHKNLISAQSKLQNLYSAGMFIKVVFNNIMFALCLYQLTLSNTNTVSKFRVYKLTLEFLTVAVTYYYLCHCSEILDDCNSKLCDAIWNSRWYHCSRHVQKDLIMFLRRVQRPNHLKCLHGAIILSHVYFLGVVKVSYSFVN…	407	Complete	6	ref|XP_008480682.1|PREDICTED: odorant receptor 49a-like [Diaphorina citri]	0	100/100	7tm Odorant receptor	5	0.17	3	0.17	4	0.18	93	2.96
DcitOR27	c11115_g1	AGTTGTTCCATTATACCAACAGTGTTTGTTTGATTTCAGTTCGATTCCGTCACCGAGCGTAACATCCGTCTCCGCGTCATTCTTCTCACCATGGTGACCAGTCTCTCCGTCTACCCGATCACCATCCTGTCCCAATTCGACAGCCAGAAGCAACTTCTCCTCGTAGCCGAAGCCATGCTAACCCTCGGCTACTACTACTACAACTGCCTCCTGTCGGAATCCCTCGAGTGGTCCAACTGTCTGGTCCGCCAGAGTATATATCAGAACAAGTGGTACGAGATGTGCCCGGAGTCTCAACGCATGATGCTGATGTTCCTACAGATGACGCAGAAGCCGCATCATATTAAAACGTTCGGCGGGATTGTGGCGCTGGGGAATGTGCATTACTTGAAAATGCTG…	605	MVTSLSVYPITILSQFDSQKQLLLVAEAMLTLGYYYYNCLLSESLEWSNCLVRQSIYQNKWYEMCPESQRMMLMFLQMTQKPHHIKTFGGIVALGNVHYLKMLKATYSFIRFINLIKR	118	N-terminus missing	0	ref|XP_008480682.1|PREDICTED: odorant receptor 49a-like [Diaphorina citri]	3e-08	28/54	7tm Odorant receptor	3	0.38	4	0.52	3	0.4	1	0.12
DcitOR28	c61352_g1	GGACCCTCGTGAAATGTGTGTACCCGAGGACCACCGTTCCTCCGAATGTTCTAATGTGACTCGGCGTTTGCGACCTCTGCAAGAACATCACCACATGTTGGCGGGCCGGCCGGCACAAGTTGTACCAGTGGCTGTTGTAGATAGCCAGCCGGAGGCCGTTGTTGGAGCTCTCCATCACCTCGGACATGATGCAGATGTAGAAGTAGTTGCAGGCCGTCAGACAGACTTCGGCGAGAACCTA	241	LTACNYFYICIMSEVMESSNNGLRLAIYNSHWYNLCRPARQHVVMFLQRSQTPSHIRTFGGTVVLGYTHFTRV	73	N-terminus missing, C-terminus missing	0	ref|XP_008480682.1|PREDICTED: odorant receptor 49a-like [Diaphorina citri]	4e-09	36/61	7tm Odorant receptor	0	0	0	0	0	0	0	0
DcitOR29	c25940_g1	GACTTTTGAAACACTCTGTATATCCGTGTAGCGGATTTCATTTCCCAGAAGGTCCGTGTGGGGCGCTCCCAGCTTCTCGACAAAGTTACACAGCATCGAATACTGTCCTCGAAGATGAATGGTCACGAATGGTATCATGTTGATGGTGATGGCTGCTAGGATGAGCGACACTAACACAATATACGCGAAGAACACGAAGATGAAAACGTAGTTGGGAAGTTCACTTTCGTCGACAAACGGGATTTTCACTTCGGACGGGAGAAGTCTGTCCGGGTACTTCATGTTGTAGAGTTGGCGTCGGATGTCGGTTTCCGCCTGCGTCAAGGGGATCAGCGCCACTAGCAGTGTGGCGACAGCGACGCCCCCTATCGCCATCACGAAGAGGTAGAACACAGTCCG…	409	MAIGGVAVATLLVALIPLTQAETDIRRQLYNMKYPDRLLPSEVKIPFVDESELPNYVFIFVFFAYIVLVSLILAAITINMIPFVTIHLRGQYSMLCNFVEKLGAPHTDLLGNEIRYTDIQSVSKV	125	N-terminus missing, C-terminus missing	2	ref|XP_008483564.1|PREDICTED: uncharacterized protein LOC103520251, partial [Diaphorina citri]	5e-18	39/59	7tm Odorant receptor	1	0.24	5	1.25	1	0.26	1	0.24
DcitOR30	c27819_g1	CCGCGGATTAGTCGTCCGCTGCAGCCTCGTCAGGATAATGACTATGCCGCGACGCGTAGCGGTAGAACTCGCCGTCCATCCCGACGACCACAGGGCGTTCCGCAGATGGTAATGAAAGTCGTCGACGGTGTCGCCGTCGTTACAGAACGTGTAGTATTGGACGACTATGGAGGTGAACTCGGACAGGTACTTGAACAGACGGGGAGGGGAGAGGTGACGGGGGTTGGTGAGCAGTTGGTGAAAGCAGAGGGAGAACGTGATGAGGTTCATGAGCACGATGGACGGTGCCAAGATGTCGGTCAGTTTTACGATCTGCTCTTGAAAGTCCAAAAGTTTCTGATGAAACCTGACGATTTGTCGGAAGTATTGTCGCTCATACTCCGTCTGTTTCTTCCTGTA…	1272	LCGCGCGRQMERSPTSARFLYTIFQYLGVFPLQNPKPDWRSGLHRVYMWLQASLCAGLVVTHFLNTVLRAVHYWPEFLQRLLEDVILDAIFLIMVGYRMKMDEFNKILKFTEDSFSPAYPHILLQTRRKVQLKFCMFGVLVGCVFVGFLLELWAPLDEAELAMRRRLYQTARPERRLVFDIWIPGVDETESWTYEILIILQLYCGFIAYLTSVIAIMVIPTLVIYSQGQQRILCKHIQLLGTPHYDSDGNRIFYSNFEKNDYVIVLYAMERMRLTRRGWSQVYRKKQTEYERQYFRQIVRFHQKLLDFQEQIVKLTDILAPSIVLMNLITFSLCFHQLLTNPRHLSPPRLFKYLSEFTSIVVQYYTFCNDGDTVDDFHYHLRNALWSSGWTASSTATRR…	415	N-terminus missing, C-terminus missing	5	ref|XP_008470211.1|PREDICTED: uncharacterized protein LOC103507516 [Diaphorina citri]			7tm Odorant receptor	7	0.34	5	0.32	3	0.33	15	0.79
DcitOR31	c31817_g1	CCTAATGTACAACATGGAAACTTTGCTACGTATTGTACAAGTGGTGCACACCCAGTTTGAGGAATACCCGATCCGAGGTATCCATAAATTCACCATGAGCTCCCACATTGGACCGTGCTCTCTGTACAGCAGCCTGTACGTCCTCGCAGGTGTCATCTCTAGCTTCGTGTGGAATTTCGCCCCCCTCTTCTTCAGTCCAATGTGCCCCATCACAGACCCCACAGCACCTCTAACGATCAAGAACCGCAAGGTGATGCCTATCAACATCTGGCTCCCGATCAACATCGCTGAGAGTCCGGCCTACGAGATCATCTTCGCCTTGGAGAGTTACACGTTCAGCATGAGTACCATTCTCTATTTGAGCATAGACGCTTTCTTCTTCTACCTCATCCACGTGAT…	543	MYNMETLLRIVQVVHTQFEEYPIRGIHKFTMSSHIGPCSLYSSLYVLAGVISSFVWNFAPLFFSPMCPITDPTAPLTIKNRKVMPINIWLPINIAESPAYEIIFALESYTFSMSTILYLSIDAFFFYLIHVISGQLKLIDASFKSLFILDERLKHEHATRLREMSKHPDAGSLTVSKSV	179	N-terminus missing, C-terminus missing	2	ref|XP_008482312.1|PREDICTED: uncharacterized protein LOC103519008 [Diaphorina citri]	1e-121	96/98	7tm Odorant receptor	1	0.16	3	0.51	3	0.52	5	0.75
DcitOR32	c24724_g1	AATAATGAAAAATAAATAAATAAACTTGTAACTTGTAATTGACCTGTCATTTCGTTGTCATGAAAAATTTATACCCGGCCTGTCATTTTCATGAAATTTAAAAACGAGAAAGCCCCATTTATGAGTTTCAGGAATTGTTGGCGGGTTAACATTATAACGCCACCAAGTAAAGATATGTTTTTGGGTTGCTGAGCACTCCTCAGAAACATACAGATAATCTTCCTTACTTGAGGAGTGCAGTTGTACCAATGGCTCTGATAGATTGCTCGGGCAATGATTTCATGACTATCATTCAGATAATCTGTTTGATAAATGAAATTAAAAGCACCTAAAACCACACATAAGAACTCGCAGACTATTTTGATGCAATTGAACATGGGCAAATGTTTCATGTATGCC…	1296	MWVGIIFGVLLQFASTFIYSIHDLSEFLQRLLECLSDITILSTIFYYNVLMKEVIELLDLQEKEFKVSNIKIHKKYILQEQKFLAIAFLFSICVSTSFLIETILPKSERTLWLMTSLYHRKHPDRVLPFNMWTPSFIDASDMEYFVILYLLEVCLLVYFTAGVFEMAVMHIIFPISLKGQYTMLGEFVELMGVEHRDSVGDLIFYSDVATGEYLTETQMLHFVMKHKTDQPKAQIKQQRATALKKIPYSSFYTRQIVTRYRTLNQIMNKYTSLQETMYNVAIVPFLVIWVLSFYQMAYMKHLPMFNCIKIVCEFLCVVLGAFNFIYQTDYLNDSHEIIARAIYQSHWYNCTPQVRKIICMFLRSAQQPKNISLLGGVIMLTRQQFLKLINGAFSFLNFM…	405	Complete	5	ref|XP_008477756.1|PREDICTED: uncharacterized protein LOC103514635 [Diaphorina citri]	4e-26	46/67	7tm Odorant receptor	13	0.61	1	0.05	64	3.12	19	0.84
DcitOR33	c3679_g1	GCGAGGTCTGATGTCGCTACTGAGAATAGTTCAGCGTCCCAATCATCTCAAGTTCTCAGGTGGTCTGATTATTCTGAGCCGTGTGTTCTTCTTGAATGTCGTCAAAATGGCTTACAGCTTCGTTAACTTCATGAGAATGAAAAGTACGAGACATGGCAAGGATCATCATGTGTACCGAGTTCATTCTGATTAGGAGATTAGGACTTTTCATTATTCTAATTATGGCAGAACCTTTATGGTACCTATATAATTATGGAATTTA	262	MSLLRIVQRPNHLKFSGGLIILSRVFFLNVVKMAYSFVNFMRMKSTRHGKDHHVYRVHSD	60	N-terminus missing	1	ref|XP_008476508.1|PREDICTED: uncharacterized protein LOC103513456 [Diaphorina citri]	2e-09	65/77	7tm Odorant receptor	1	0.75	0	0	1	0.81	0	0
DcitOR34	c68557_g1	ATGAAAGCTGGCATTCGATTTTACGAGGCCCTGATTACTTTCGTGGGAATAGCTTTTCAGTTTTATTTCTTTTGTGAGAGTGCGGAAATATTTAACACGTGTAGTGAAGATATCCGTCGATCCATCATCAACTGTAACTGGCACAAATGTACCAACCAAACCAGGAGACAGTTGATCTTGATTTTCAGGCGAGCTCAAAAGAACAACTATATGGCTTTTTACAGTGGTGCCATA	234	MKAGIRFYEALITFVGIAFQFYFFCESAEIFNTCSEDIRRSIINCNWHKCTNQTRRQLILIFRRAQKNNYMAFYSGAI	78	N-terminus missing, C-terminus missing	1	ref|XP_008476508.1|PREDICTED: uncharacterized protein LOC103513456 [Diaphorina citri]	1e-10	34/61	7tm Odorant receptor	0	0	0	0	0	0	2	2.52
DcitOR35	c34438_g1	GCTTGGAGAATTCGTCAAGCTGATTGGCGTTGAACATAGAGATTACTTTGGTGAACACATCTTCTATTTTGACATTGCAGCAGGAAGATACCTCACTGAAACCCAGATTCTAAACAGGGCCTACGAAAGACAACATACAAGGGTACAAAACATGGAAGTGAAGCTCAAATATTGGAGGACACTGATCTACCCTAGATTCTACTCCACACAGGTTGTCAGGCGGTATCAAGTGTTAAACCAAGTCATGAACAAGTACATACAATTACAAGAGACAGTAATGAACATCACCGTCCTGCCGTTTTTAATGGTTTGGTTTCTGTCATTCTACCAAATAGCGTGCATGAAACATTTGCCCAAGTCCAACTGTATCAAAATAGTCGTTGAATTCTTCTCCGTGTT…	977	MEVKLKYWRTLIYPRFYSTQVVRRYQVLNQVMNKYIQLQETVMNITVLPFLMVWFLSFYQIACMKHLPKSNCIKIVVEFFSVFLGAYFIISQVDKLNTCNEIIAQAIYQSGWYNSTPQERKKICVFLKNAQQPREMTALGGIFKGNRQQYLVCIKAGFSFINFLKMTGKL	170	N-terminus missing	2	ref|XP_008477756.1|PREDICTED: uncharacterized protein LOC103514635 [Diaphorina citri]	2e-21	40/61	7tm Odorant receptor	10	0.88	18	1.34	14	1.11	6	0.41
DcitOR36	c24271_g1	GAGTGTTCGAGGCCATCTACCTGTTTGAGATTATCTACGGGTTTATCTTCGCCCTGGTGGCGTGCGTCATTATGCCCATCATACCGATGATCGTGATCCATCTTCAAGGTCAATTTGAGCTCCTGTGCCATCATGTACGGAAGATTGGTACTTCTCACGAGTGGGAAGACTATCAAATATACTACACCGATATTGAAACTGATCAGTTCTGTATGGCGCTGTACTCTGAGAGAATGACAAGGGAAAAGGATTCCCTTCTGAATTGTGACGGGCAGAGGAATGGAGGAGACGGGCATAGGA	300	LFEIIYGFIFALVACVIMPIIPMIVIHLQGQFELLCHHVRKIGTSHEWEDYQIYYTDIETDQFCMALYSERMTREKDSLLNC	82	N-terminus missing, C-terminus missing	1	ref|XP_008476612.1|PREDICTED: uncharacterized protein LOC103513549 [Diaphorina citri]	2e-54	100/100	7tm Odorant receptor	1	0.49	3	1.55	0	0	1	0.5
DcitOR37	c56388_g1	GGACATTTGGTAGAGGCAGAGAGAAAACGACAGATTGCTTTGGATAACGGTCAGCCACACGGCTGAGGATAAGCACGTCGTCACCTTGTCCTGAAGTTGAAGCAACGATTGATGCAATTTAACAATTCGTTTGAACTGTTCCATCTCCAACGTTTCTCTCTTTGCTTTCACGCTCTCTCTCCATCGGATTTCATCCTGTGAACATTTCTTTGGAATCATCTTGGGTTGTAGAGATTCATCTTTAGATCCAGAACCATG	258	MIPKKCSQDEIRWRESVKAKRETLEMEQFKRIVKLHQSLLQLQDKVTTCLSSAVWLTVIQSNLSFSLCLYQMS	73	N-terminus missing, C-terminus missing	0	ref|XP_008476350.1|PREDICTED: odorant receptor 85c-like [Diaphorina citri]	0.002	30/66	7tm Odorant receptor	0	0	0	0	0	0	0	0
DcitOR38	c32343_g1	GTGAACTTGTAGACTTATCGTAGTCAGAGGCATCAAGATCAGAGCAATGTACCCCGCGACAAGTATCAATAGTCCCAAGCACATTTGCATGATGTACAGAGGTACATAATACCTCATCTCAGTGATATCAATGAAGGGGATGTACATATAAATTGGTAACGTGTTGTGAGGATTCTTCCACTTGTAAATTCTTTGCATTGTCAGGAGTTGAGATTGAGTTCGAGGCAAAAACGGTGCAATAAAGGTGACACCAATGTACACCAAAATCATCGCAATGGACATATACTTGACTAGATAGTTCTCTCTTTGTTTATAAGCAACTACAACTTGGTTCTTAGTATGGTAGATACACACGGCTTCGAAAAAGTCAGCAATGCGTAGAAATTTGGTCAGGTTGAG…	560	MLVGTMSLLVNTLFYSIRDVAELCERSIETVLVLVYILESVYLKLNLTKFLRIADFFEAVCIYHTKNQVVVAYKQRENYLVKYMSIAMILVYIGVTFIAPFLPRTQSQLLTMQRIYKWKNPHNTLPIYMYIPFIDITEMRYYVPLYIMQMCLGLLILVAGYIALILMPLTTISLQVH	177	C-terminus missing	2	PREDICTED: uncharacterized protein LOC103504878 [Diaphorina citri]	3	100/100	7tm Odorant receptor	2	0.52	1	0.15	8	1.19	3	0.41
DcitOR39	c23019_g1	GAGAGAAAGGGAGAGGGAGAGAGATGTCACGGGTCAAACATAGTGAAATAGACTGAAAGGTTCTAATCTGGGGGTAATCTTTGTGTGTTTTTGACCTTTTTTGTTCAATGTGACGGGAGGGGAGGGGGAAAAGGAGGAGATGGAGTGATAGGGGAAGTGCAAGGGAAAGAGGAAGAGTGAGATATGAAGTTTAGGGGTGGAAATAATCATAGGGAAAGAGGGAAGGGGAAAAGAGAGGATTTTTGGAAAGGGAGGAATGGAGAAAGAGAGAGAGAGAAGAGGTGGGGGGGAGGAGGAGTGAAAGTGGGAGGATGGGTGAGAGGATTTTTGGCGGAAAAAGGGTTGGAAATGGTTGGATGAAAGCTTAGGAGGGACTTACTACTTTGTGGAGGGACTTAG…	1432	MTQSNRREKYKIYEKYFVRGIIIRHQKLISCKQRYQDLMSSLFDNLM	47	N-terminus missing	0	ref|XP_008480682.1|PREDICTED: odorant receptor 49a-like [Diaphorina citri]	6e-12	31/52	7tm Odorant receptor	13	0.54	2	0.09	46	2	7	0.28
DcitOR40	c67157_g1	AGCGAGTCCCTACTATGAGATTTTCTTTCCGTTCACCCTGTATTCAACCTTCATGGTGGGTGTCTTGTCCTTGGAATTATTCACAACGTTGCCAATTCTAGGACTTCACGTGAAAGCACAGTTTGATATCCTCAGTGAATACTTGACGCTTTTAGGTAAGATTGCTTTCTTTTATTTTTTCAATGACACGTTCATCAAGTATACAGAATACAATATTGACGCATAATTCTATGTTTTCTGACTTCATAGGTCACCCGGACATCTTATCCATCAACATCAAGACCGGACATATCACCCGTCACAATGAAATCACCCGCTATGATAACCGACTCATAATTCAGCAAGCGAAATCCTTCCTCCTCCAAATTGTCCAGCAGCATCAACATATTCTGACTTTTG…	579	LLSFIFSMTRSSSIQNTILTHNSMFSDFIGHPDILSINIKTGHITRHNEITRYDNRLIIQQAKSFLLQIVQQHQHILTFVKTFERNNQIFFAFRMLLTITLLLGVLCQYVFTNSQRAYIFFNLIIVMQFNFFLCTCSEL	139	N-terminus missing, C-terminus missing	2	ref|XP_008487611.1|PREDICTED: uncharacterized protein LOC103524376 [Diaphorina citri]	2e-05	48/71	7tm Odorant receptor	5	0.67	1	0.14	0	0	2	0.26
DcitOR41	c33595_g1	GTAGAATCCTTCACGCTTCACGACCAGAAGGTACGCGTTCGGTGCGGACGCCTGGAGAATATTTTCTACTACGGGATCCGCAGTGCGTTCTTCATAACTATGCTGGCCCAAATCCTCACTATAAGTGGCGAAGGCTTCTCCCATGTCGATCACTCTGGCTATACGTCCGTGCCTTACCGTCCACTACCACTTATCAATGTGTGGATTCCCCTGCTAGATCTGAGTCAGCCTCTATGCTTCTACATTGCCTACGTATCTCTCCTGTACTGTATGGTTGTGTTCTACTTCATGGTGTCCAACTTGTTAACCATGTACCCGATCTATCTCATTTATCAACACGGTCAGTACAGAGTTCTCAACAAGTATCTATCCTACATAGGACATCGCGGTACTCGTCGG…	1195	MLAQILTISGEGFSHVDHSGYTSVPYRPLPLINVWIPLLDLSQPLCFYIAYVSLLYCMVVFYFMVSNLLTMYPIYLIYQHGQYRVLNKYLSYIGHRGTRRYIVDSGRLKYRRIQRCYVDLWRNQYKVVDTEGQSKEWQDRLDYSNVRQAVQFHQKLISFQHKFNRSMGVICSPIVITWFVSTIISLFELTRLQSHHDLNKLIRVCSEFLMTMTCYFYACFASETLAQCEAKLHLTMYTCDWVHLLPRTRRAVQLFLFRTQRDGAYMTYLNGSVVMCYRQYGNVMKMAYSFVNFMNLIFNTEAKQR	305	Complete	2	ref|XP_008480682.1|PREDICTED: odorant receptor 49a-like [Diaphorina citri]	1e-12	25/46	7tm Odorant receptor	1	0.05	2	0.22	5	0.7	37	2.69
DcitOR42	c71435_g1	GTTTGAATTGTTTGAAGGAGAACAGGAGGATTGAACGAAAGTGCGAGCAACTTTATTTTCGACAGATTCTCCTCTTGCATCAAAAGTTGATGAAACTTCAACAAAAAGTGCAAATCCTCTTCGCTCCCATAGTACTCCCCCTGGTATTATGCAACAACGCCGCCTTCAGTATCTGCCTGTATCAACTGACAGACAGAAACACCAACCTGTCTAACGCCAGACTGTTCAAGTTCCTTATTGAATTCCTCACGGTGGCTCTTCAGTATTTCTTCTTGAACAACTGCTCAGAGATGATGGACGATTGCAACACAATGGTATGTCGCTCCATTGCATTCAGTCACTGGCAACACTGTACGAGCGATACAAAGCGCGGTCTAATGTCGCTACTCAGGGTAGTTC…	574	MKLQQKVQILFAPIVLPLVLCNNAAFSICLYQLTDRNTNLSNARLFKFLIEFLTVALQYFFLNNCSEMMDDCNTMVCRSIAFSHWQHCTSDTKRGLMSLLRVVQRPNHLKFYGGAIILSRVFFLHAVKMAYSFVNFMRMKSRQSGQPA	148	N-terminus missing	3	ref|XP_008476508.1|PREDICTED: uncharacterized protein LOC103513456 [Diaphorina citri]	3e-36	52/71	7tm Odorant receptor	2	0.27	4	0.56	1	0.14	0	0
DcitOR43	c43254_g4	CGCATTCAACCTTTGCTAATTGGCATTTAATTATTTATTCTAGAGAAATTTCAGGCTGGGTATCCTCCCTGTTTAACTTAAAGTCAGACTAGTATTATTTTAAACAGTGTCTTTGATATCATAGGTGATCAATTTCCTTTCCTACTGTTCATTCGCATAAAGTTGACGAAGCTGTACGCTATTTTGACGACATTCAAGAACAGGACCCGACTCAGAATGATGGCTCCTCCGTAGAACTTCAGATGGTTGGGTCTCTGACAAATCCTCAGTAGCGACATCAGACCTCGCTTTGTATCTCGCGTACAGTGTTGCCAGTGACTAGAGTTTATGGAACGGCACACCATAGCGTTACAATCATCCATTATCTGTCAGCAAAAGAGGCAAAAGTCAGAAAAGGAC…	553	MERHTIALQSSIICQQKRQKSEKDRDQFIIKSKGSS	36	N-terminus missing, C-terminus missing	0	ref|XP_008476508.1|PREDICTED: uncharacterized protein LOC103513456 [Diaphorina citri]	1e-18	54/73	7tm Odorant receptor	2	0.37	3	0.44	10	1.72	8	1.32
DcitOR44	c6787_g1	CTGCTCCTTCCAGAACGACAAGGTCCGCAACGCCATCTTCAACATCCGTTGGTACACGCGGTCCGTCGACATGAAGCACAGACGAGACCTCATCACCTGGATGACACATTGTCATCGTCCTGTGAGACTCCTGTATGCTCACTCCTATGTCGTGTCATTGTCCACGTTTGTTCTGGTAAGTCCACATGTCCACAGTCCACATGTATGACACGATTGACACGAGACCTCATCACCTGGATGACACATTGTCATCGTCCTGTGAGACTCCTGTATGCTCACTCCTATGTCGTGTCATTGTCCACGTTTGTTCTGGTAAGTCCACATGTCCACAGTCCACATGTATGACACGATTGAC	355	MSTVHMYDTIDTRPHHLDDTLSSSCETPVCSLLCRVIVHVCSGKSTCPQSTCMTRL	56	N-terminus missing, C-terminus missing	0	ref|XP_008471223.1|PREDICTED: uncharacterized protein LOC103508454 [Diaphorina citri]	5e-28	100/100	7tm Odorant receptor	0	0	0	0	1	0.34	2	0.65
DcitOR45	c73519_g1	TTTTTCAAAATGGAGTTAGTAATAACTATCCCCGGAATCCAGAACGTTGTCTGTAGCCGATTATCAGGGTACTTTCTGTCGTAGATATACGCGAGAAGATCCAACTCTTCCTGCGACACAGGGAAATAGGTCTCCAAAACGGACGCCATCAGGCAAACCCCACAGATGGCTACAGCGACGAAGAAGATCCCTTTCGCCTTGACGTGACACTTGTGCACAATCTCGAGCTCCTG	233	LMASVLETYFPVSQEELDLLAYIYDRKYPDNRLQTTFWIPGIVITNSILK	50	N-terminus missing, C-terminus missing	0	ref|XP_008476508.1|PREDICTED: uncharacterized protein LOC103513456 [Diaphorina citri]	8e-41	100/100	7tm Odorant receptor	1	1.19	0	0	0	0	0	0
DcitOR46	c35795_g1	ACAGCTCCTATAGAGTCGCCAGCCTAGTTAGCTCGAAGTCACAACCATGGAGACCGATATTTCCGATCGGAGATCACACGTCACAACCATGGATACCGACTCTACCGATCCGCAAACACTCATCCAATTCCTGACCATCCTCCTAGAAGGCATAGGAGCCGTCAACTTCCACCGCAAGAACAAACCCTGGAAGAACACCCTGCAAGAGGTCTATTGTTACTGCCAACACTTGATCATTGTGGTGGGATTCCTACTGATGCATATTATCAACACTAGCTCCCGGTCTGTTCGGTACCTGCCGGAATTCATTCAGTGTCTGTACGAAGATGTGGCCGCGATAACTGTCTACCTGCATATATTCCTGCTCAAGAAGAAATACAAACAGCTCGCGGACCTGAT…	1813	METDISDRRSHVTTMDTDSTDPQTLIQFLTILLEGIGAVNFHRKNKPWKNTLQEVYCYCQHLIIVVGFLLMHIINTSSRSVRYLPEFIQCLYEDVAAITVYLHIFLLKKKYKQLADLIGTMADSFSNADPVIVLKYERRIRTIFRTCFCTLSILLSLMAVEASFPLPDNELVIRRKVYRTNSERKLPCNAKIPFVDETEYWTYRGLFAFQVYMLFLYIFISTVSFALLPIMTTKLVGQYTILCQYIDKLGAQHFDSQGREIFYTDLETNKYAYVYWRTIGETRPKVLYNKWVGHMQCQKAGDSKQDDMNLTKREEAIDVESLGHLKSRRALFSKLESHRIGSSETSDRANTEEACDLESVGQSRAHRPFSKLNNQYQKDYLKQIIKFHQKLLIVQRKVT…	535	Complete	6	ref|XP_008483564.1|PREDICTED: uncharacterized protein LOC103520251, partial [Diaphorina citri]	0	80/83	7tm Odorant receptor	16	0.51	15	0.51	93	3.19	27	0.92
GRs
DcitGR1	c20443_g1	TGATGCGATATATTTATCTCATAGTACTTATGGATGTATAATAGGTACTTATATTCTTTCATTCACCATTATACATGTAAACTATTGTAAACCATATCTCTATGTTACAGTCAGAGGCCGTGATCAGTTCAATATACGATTTGCTAGAAGAGCAACAGGACAAAAGCCATATTGCTAACGAGCTGGTTTCATTCTCATTCTATTTGACCAATCGAAAAATCGAGTTCAATATGTGTCATGTGTTCAAGATAAACACTTCACTATTAGTCAATATTACGGAGTTCATTCTCACCTACCTCCTTGTATTTGTTCAATTCACGGAAGTGCCCACTACCAAAACTCAAGAATAACATGGTGATCTCTGATCTACTTTCCCAATATTTGAATAACATAGTGAGA…	431	MLQSEAVISSIYDLLEEQQDKSHIANELVSFSFYLTNRKIEFNMCHVFKINTSLLVNITEFILTYLLVFVQFTEVPTTKTQE	82	N-terminus missing	1	ref|XP_011310309.1|PREDICTED: gustatory receptor 68a-like [Fopius arisanus]	4e-06	33/69	7tm Chemosensory receptor	2	0.44	2	0.59	1	0.38	1	0.35
DcitGR2	c39367_g1	AATATACTGATGGCAGAACCTAAAGAAAAGATTAATTTTTTTTATATGCCATACACCGGGGTGGTTAGCCATGTTTCATTGGCTCGTCTTGAACAAGTCAACCATCGTGAGGACTTATGGTTGGTCTTTAAAAGCAAAGAGAACCGTCTCATTTTCTAATGTCTTGTTTGGGGTTAGTTTTCTCATTTTCTATTGTCTTGTTTGGGGTTGGTTTTCTCATTTTCTGTTGTCTTGTTTGGTGTTGGTTTTAAACTGAATGAGGATCACAATGTAGGTGCTGATGAACCCCATCATGGATAAGAATGTGTCGAAATCTAGCGAGAACAATCGGAAAATCTCGAACTTGAATTTCCGATCTCTGAGTTCCAGGAGGAAAAATTTCACGTTTGAGCCAATCGA…	528	MWEFLFRSAICYGVILACVLCCREADQISVNMQRCTSIGSNVKFFLLELRDRKFKFEIFRLFSLDFDTFLSMMGFISTYIVILIQFKTNTKQDNRK	96	N-terminus missing	1	ref|XP_008467813.1|PREDICTED: uncharacterized protein LOC103505266 [Diaphorina citri]	4e-65	100/100	7tm Chemosensory receptor	2	0.31	1	0.16	0	0	2	0.3
DcitGR3	c65914_g1	CGCTGAAGTTATTTATTCGCTCGAATACTAGGATGAGGATTGAACTGGATCAAAATCAGCACGAAACTGGTTGTGATGCGCAAAATCGAAATGAAAGTTTTAGTATTGATGCTAAACAGGCCACAGATGTCGAACACAACTCTCTCGTTCTGAATTCTCCTGACGAAAACTCCAATCTCTCTTTGTAGGATTTTATCATGAGATAGTTCATAACCTTTGACCAGAGCATTGATCGTTTCTTTGGACTTTGCAATGACCTCTGTG	264	TEVIAKSKETINALVKGYELSHDKILQREIGVFVRRIQNERVVFDICGLFSINTKTFISILRITTSFVLILIQFNPHPSIRANK	84	N-terminus missing	0	ref|XP_011310309.1|PREDICTED: gustatory receptor 68a-like [Fopius arisanus]	5e-06	30/60	7tm Chemosensory receptor	0	0	0	0	1	0.79	0	0
DcitGR4	c54291_g1	TTCTTTGCGTGTATATTTGCCTCTTGGACTTGTTCTTCATGCGATGGAACATGGACAAGTATATGGACATTGTGGATATATTCGAGACTTTCGAGCGCTCGCATGCGAGCAACGCGATATTGACCCGTTTCCAGCGGACGCTGAACAGGATACTTCGCGTCTTTTTCGTCGTCATTTTTGCTATGATCGTAGCCGTTAACATAATCCCTTTGGTGCCCAAAAGCCAGAGCAGTCTGGACTGGGTGTCTCGAATCTACCGCTACAGCCACCCTCAGAACACGTTCGACATCCCGTTATACATCCCGCGCGCCGATCCAAGCGAACCGTGCCTGTACGCATGCGTGTACTGCGCGCTCATGTACGTGGCGTTCCTGTTCTACGTGATCATAGGCATG	395	LDLFFMRWNMDKYMDIVDIFETFERSHASNAILTRFQRTLNRILRVFFVVIFAMIVAVNIIPLVPKSQSSLDWVSRIYRYSHPQNTFDIPLYIPRADPSEPCLYACVYCALMYVAFLFYVIIGM	124	N-terminus missing, C-terminus missing	2	ref|XP_008473344.1|PREDICTED: uncharacterized protein LOC103510458 [Diaphorina citri]	9e-26	98/98	7tm Chemosensory receptor	0	0	0	0	0	0	2	0.51
DcitGR5	c3090_g1	AGTTTTTGTTGATTGAGCTGCTGTTTTGAATTGGACGAGGACTATGAAGTACGTCATTGTGATGCCGAAAATCGTACATACAAGACGCAGGTTCAACGTGAAGAGTCCACAAGCGGTGAAAGAGATCTGACGCACCTTGGCTTGCTCCAAAAAATCCGACAACACTGAGACTGCCTGGGTATCCTTGTGACTTCGAGCTTTCAAAAGCAGACTGTTAATGCAAATGAGTGAGTTCTCCTCTTCTTGGACGACACGGTTACATCGATAGCAGAGGTAGACAAACTTGCCCACTACAGAGATGAGAAATACAATGGACTGAAATATGGAGAAGGTGGATGACTTGCTGGGGCTGTAGAACGCTTCGGTTAGGAACCTCAGGATAAGAAACATGAAGTAGAT…	679	MACTLSANNLISLFLLIMEFSYKEITRQLKDLSNVSLTRTVLISTNHVHRIRLIHWEITSIIKHISSCFAFDMLIESVTSTVRVIYFMFLILRFLTEAFYSPSKSSTFSIFQSIVFLISVVGKFVYLCYRCNRVV	135	N-terminus missing, C-terminus missing	2	gb|KDR15965.1|hypothetical protein L798_10455 [Zootermopsis nevadensis]	7e-10	30/49	7tm Chemosensory receptor	4	0.43	5	0.55	5	0.56	2	0.2
DcitGR6	c12891_g1	GACGTCATTGAACAATCAAAATATCAAGATTGAAATCCAAGAAGAATTGAAACTGTTTTTGAGACAAGTGGAAAGTCGGGAAATGGGGTTTTCTGCCGGGGGTCTCTTCACATTATCAACACCAATAATTACTTCGGCTGTGGCGGCAGGAATTACCTACTTGGTGGTCCTGATCCAGTTTCACAATGAGTTGGTCAACCATGGGAAGTAAGTCTCAAAGGAACCAGGAACAATTATCTAAATCCTCAACAGAAATAGGTACCAGAATAGGTACGATTTCATCAGAATGAAGTATGCGTGCGTTTGG	307	MGFSAGGLFTLSTPIITSAVAAGITYLVVLIQFHNELVNHGK	42	N-terminus missing	1	ref|XP_008185853.1|PREDICTED: gustatory receptor for sugar taste 43a-like [Acyrthosiphon pisum]	5e-14	55/75	7tm Chemosensory receptor	1	0.46	2	0.97	2	0.99	1	0.47
DcitGR7	c12953_g1	TAGGCCCGTCTGATGAAGGCATGGCAACAGTTGGAATGGACATGCGGGCCTATGGATATCCCCAAGACTTGGCGGTCCGCTGTAAACTGGTCACTTTTATCTTCATGTTTCTTGCTATAGTGGAGCACATCTCATTCATAATCACCCGTATTGTGGACTCCACCCAGTGCTCCGACCAAATTCCCCTCGTCAAAGCCTACTTCCTCAATGTGTACCACCAGACCTTCTTTGTTATCCCATACTCTCTTCCATTGGCCATTTTCCTTGCTCTTTTCAATTTCATTCTAACCTGTGCGTGGAATTTTATGGACTTGTTCATCATTATACTGTCAAATGCTCTGGCTATTCGGTTTCAACAGTTGAACCAGAGGTTGGCGAGTGTCCGAGGAAAAGTTCTGC…	582	MATVGMDMRAYGYPQDLAVRCKLVTFIFMFLAIVEHISFIITRIVDSTQCSDQIPLVKAYFLNVYHQTFFVIPYSLPLAIFLALFNFILTCAWNFMDLFIIILSNALAIRFQQLNQRLASVRGKVLPSSTWRQLRETYNELSCLTKLLDHSLSPIVLLSFANNLYFMSLQLFNSLKPIQSVWEAIYF	187	N-terminus missing, C-terminus missing	2	ref|XP_001942787.2|PREDICTED: gustatory receptor for sugar taste 64f-like [Acyrthosiphon pisum]	1e-53	55/74	7tm Chemosensory receptor	4	0.66	0	0	7	1.07	6	0.77
DcitGR8	c14773_g1	AGCCCACCAAACAGGAAATGTGTGGCATTATCTGGACAAGTCAACAAGCTCTACTCGTTACAGTCGTTCTTTTCGATTGCTCTGTCCTTTGCCTTGGTCATAACATTCTTATTTCTCGGCTCTCTCCTTCTCATTCAGAAAGCTCGAGGAATTTTCACAAATTCGGAATTCATTTTTCTCCTCTCTGACGTCATCATTATGATTGTAATTCATTTGGTGAAGTTGATGTATTTGATATCTGTTTGCAACAAAACTCGCACCCAGGCCGATAAGATCATGCAGTTGGGTAGAAAAGTAATCATTGAAGATAAATGCCCCGAATTAACTTATGAGCTGACACTTCTGGTAAAAATCCTGAAGGAAGAACGAGTTGTATTTACAGCTCATGACTTCTTTCCT…	674	MIVIHLVKLMYLISVCNKTRTQADKIMQLGRKVIIEDKCPELTYELTLLVKILKEERVVFTAHDFFPIDYPLFISFIGAATTYWVIMVQFQLTSPS	96	C-terminus missing	1	ref|XP_008487987.1|PREDICTED: putative gustatory receptor 28b [Diaphorina citri]	4e-59	100/100	7tm Chemosensory receptor	8	0.87	1	0.11	7	0.8	4	0.43
DcitGR9	c69276_g1	CACAAAGGAAGAGCTCTCACTGTTCGGCAGTTATATCACCAGTAGGAATTTGACATTCACTGCCGCTGGATTCTTCACCCTCAATACTCATCTGATTACATCGGCCATATCTACCGGGACTACCTACCTTGTCATTCTGGTACAATTCCATGGGCAGAAGCTATGAACAATGGATTTGCCTCCCGGCGAGATACCAAAATATTTTGATCTCCGAAATACCTGGTCTCAAAAGACAGACAAAAATATAGGTTCCGG	255	TKEELSLFGSYITSRNLTFTAAGFFTLNTHLITSAISTGTTYLVILVQFHGQKL	54	N-terminus missing	1	ref|XP_008482391.1|PREDICTED: gustatory receptor for sugar taste 43a-like [Diaphorina citri]	2e-14	73/86	7tm Chemosensory receptor	0	0	0	0	1	0.9	0	0
DcitGR10	c21986_g1	AAGAAGTCTCTCCTTCGTTGAATGAACCTCTCGTATTATTTATTCTACAAAATATTGGACATCAGCTTATGTGGTGGTCCTTTCAGAATTTTACACCTATACTGAGGTGGCTGATGCTGACTGACCAGAAATCATCTGCTGAAATTTGGGTCGACTGGACATTGGAATGGTCACATCCATCATTCACGGAGCTATGCTTCTGATGATGATTCAACAGAATGTCCTCAACTCCCTCAACCAGTTGGCTTTACTGGAGAAACTCCATCTCAAATCGCCTCAAAATGATACGTTCAATCCTCACAATCACATGCGCATATTCCTGGCCAAGTTCACCAACAAGACGGACTACGTGGCACTTATCTTCTACATGGGAGCTTTCCTGACTAGCATTCGAATGGC…	1816	MVTSIIHGAMLLMMIQQNVLNSLNQLALLEKLHLKSPQNDTFNPHNHMRIFLAKFTNKTDYVALIFYMGAFLTSIRMAKQVASLQRYFDQLNEDIAEQKKLLPDVFVTERSDPTFRRSVLLTLSSSIVTTIGLITSRIREPVRAIPLTQLYKFGKDFVKISSMSYCLEFLVLCTMLKYHFSYANGVLLRMSSMEKVWQAPWFNGVLEKVGIWHRTLSQTLVQINQIHQLQNLLSVISCTIHILPHLFLMGIRLLGSIEDDNYTIIQFLLSGGRYILAIFLRCHFASIVTHEANKTKMYLCNFLMKHNDPQLTEQIKIILQQMSSGTTSFQLCGLVNLDNSLFLST	368	N-terminus missing	4	ref|XP_002032731.1|GM20802 [Drosophila sechellia]	6e-05	30/48	7tm Chemosensory receptor	2	0.06	1	0.03	9	0.3	95	2.86
DcitGR11	c76918_g1	GTGGGTAGTAGGTAGGTATCTGTTATAGTTTTGAGGTTACATTTGCAGTTTTGGAGACCTTGATTGGTAACAAAGTCCTCACTGGTCTTCGACTTTTAGATACTGGCTGCAATTTCTTTAAGCTGCATCAGAACAAGTTCAAATGTGATAATGGTCCCAGCAATCGTCAGAAGAAAGTTTCTGTTCATGGAAAACATATGACTTCCTGAGAGACACGTGTTGGTTCTCAATATTTGCTGAGTGAATAATTCCACCTCAGTACAGTAGGATCTCTGATGTACTCCATACAGTACACTGAGAGGTGTCTTGCTATATTCATATACTCTCACTGTATTCCAGCAGATTGCTACAAATCTGGATAGGACTACGGAGAATGACAGAATCACGTGAATCCTTTCT…	1348	MSQAKVPKSKGINYRLIMSLLMVFFHILMALLSFIRLKTGGLSIFKSGSVLYFSGAALGMVLLIRVSRKWPLMITHWQLVEGYIGEQKYLRVKFLVISVLVILPSMVSHVAYLPYSIFFSEHPPSISMFHLYMTRKFPQVYNLIPYSPWTAGLILLTNFSANMTYCFVDQIILMSSLALAGYFEQFNRRLLKYKSKILQPAEWKTLRMNYMRLCTLTSHVDDCICHLLFLTFVIHVYILCVDMYQGLLNKRDDAERIHVILSFSVVLSRFVAICWNTVRVYEYSKTPLSVLYGVHQRSYCTEVELFTQQILRTNTCLSGSHMFSMNRNFLLTIAGTIITFELVLMQLKEIAASI	354	N-terminus missing	7	ref|XP_008473941.1|PREDICTED: gustatory receptor for sugar taste 64f-like [Diaphorina citri]	0	99/99	7tm Chemosensory receptor	7	0.31	14	0.64	7	0.33	30	1.27
DcitGR12	c70995_g1	TGGGAGGCCATCTATTTTGTCTACTCATTCACCTGCTTGTTAGTACGGATTTGTGCTGTATCTCTGTATGCTGCTTCAATCAATGATGCTAGTAAAGAATGTACAGGTGTACTCTTCTCAATACCATCTGAAAGTTACTGTGTTGAGGTAGGTATGTGTTATGTGAATCAATGAGTACATGAATCATGTGATTCATATGGTGTCCCGTTTCCTGACACAGGTCACCTCAGATGATCTCGCCCTTACAGGATGCAAGTTCTTCTCAGTGACTCGAACTCTGATGCTAACCATAGCGGGAACTATTGTCACTTACGAGATAGTGCTAGTTCAGTTCAATGCAGTGACTGGAGACTCAAATGTGGACAACAGTACCCGCCCTTGTCGATATATTCTGCTGGA…	419	MNHVIHMVSRFLTQVTSDDLALTGCKFFSVTRTLMLTIAGTIVTYEIVLVQFNAVTGDSNVDNSTRPCRYILLD	74	N-terminus missing	1	ref|XP_008478050.1|PREDICTED: gustatory receptor for sugar taste 64f-like [Diaphorina citri]	2e-53	99/98	7tm Chemosensory receptor	1	0.23	1	0.24	3	0.73	1	0.23
DcitGR13	c55207_g1	TGTCCAGAGGCAGAGTCGAGAATAGTTTGGATATTAACAGAAGGGACCAGGGTAGGAGAGGATACTTGAGTTTAGTTTCGTACAACTTGTCCATTTTCAGGTCACTGGGGTCCTCAGGATGGTCGGGTGGGTATGGACCCTTGTAAACAGCTGTAGATTCACTCATAATACTACTGTGTTTGTCGCGGTTTAAGAACGAAATTAGCAGAG	210	LLISFLNRDKHSSIMSESTAVYKGPYPPDHPEDPSDLKMDKLYETKLKYPLLPWSLLLISKLFSTLPLD	69	C-terminus missing	0	ref|XP_008482391.1|PREDICTED: gustatory receptor for sugar taste 43a-like [Diaphorina citri]	4e-14	100/100	7tm Chemosensory receptor	0	0	0	0	0	0	0	0
DcitGR14	c35649_g2	GGGAGCTACTGTGCAATATTCAGGTAACTACTAACTAATTGACTAACTATTATTTGTGGCCTTCTTTTAGGCTTTCAAAAATATTCTCCACCTTCAAGCACCGAACTATCACATAGATGCGCTGGATACCTATAGACGTAGTCGTGAATAGCAAAACACAATTTATTACCTTGGGCCTTTCAGCCTAGAAACACCAAGAGACATCTCCGGGCTTTTAAGGAAAAAAACATGGGTTCAACGTGGCTAAGTTCATTCTGATTTCTCAAGCACCGAACTTTTAGAACTCTATTACTTAGTACACTTATGTACAGAGTGTTCGAAAAGTCTTGGAACCTCTGAATAATTTTTGAACGGTTAAAGATGAGAATCTTAAATTTATTTTATTATTGATAGGCAGCA…	1635	MTPLLSLLSILFGFYPRASLHAKYVVYSISFFLVTSAAASYALYIDYAASFHKKSLRMKTNTAIVVTTMEIFFLILSSGVVIIEFTRKHVDMSRLNIQLCKVERKLSYADKTWRFRYKELLNVMFICYYLVIIIIDMYYWHILIWNIRYYYACYLFKLSIITFQLIYSDLTFRISKAFLHTNALLMRYFQINATYECDYKRIPPPLTSIELCSYQNVQLEDKEYSLSEMITIHTTLCSAVQQVNAIYGFTLLTILLSTCFHFTTAPYFFFLNLFYPAVYGTNDFGFLILQIFWILTYFFQLLIIIVPASKASQEAHNTGVILCEFLSKHFNYAVLNQMETIIVQMNNPAYAEFTACGLMKLKLATLTTILGTVATYLVILIQFQNADKINQIF	393	Complete	8	ref|XP_008470948.1|PREDICTED: uncharacterized protein LOC103508194 [Diaphorina citri]	0	99/99	7tm Chemosensory receptor	22	1.78	45.27	2.26	53	4.11	21.17	2.08
DcitGR15	c30730_g1	GTTAAACACAAAAAGGAGCTTTCCTTTTCACTGTCGCGGCTTCTGAATAATAACCCCTTTTCCTGAGTGGACAACCTCTTCGCAGGCATAATCGTCACTATTCGCAGGTATAATCGTCATCTTGTTTCTGGCTCTCCTGGAGATGCCGTTCCTAATTGCCGTCCATCTGTTCAATGGACGTCTCCAAAGTGCCGTCATCTGTATGGTTTGGTTCACACTGCACGTCCTACAATTGGTGGCACTCGCCTATTCCTGCGCCTTCACCACGGATGAGGCAAACAACACGAAGAACATAGTGTGTGAACATTTGACACCGAGTACTAATCCCAAAATTATCAATCAGTTGAAAGTCATGGAGTCCCAGTTATCCGCTCACAAGGCTGACTTTGATGCGGCCGG…	720	MPFLIAVHLFNGRLQSAVICMVWFTLHVLQLVALAYSCAFTTDEANNTKNIVCEHLTPSTNPKIINQLKVMESQLSAHKADFDAAGIFELQRSFVAWMVGAITTYLVIFIQLQESSVWNIPKTAIW	126	N-terminus missing	2	ref|XP_012276873.1|PREDICTED: putative gustatory receptor 28b, partial [Orussus abietinus]	5e-10	32/53	7tm Chemosensory receptor	2	0.2	14	2.03	6	1.08	152	22.52
DcitGR16	c21336_g1	ATGTTAATACAAAGGAGGAGTTGATGCTGTTCACCAATCACATTTCCAGCCGGAACATTGAGTTCTCAGCCGGTGGATTTTTCAACCTAAACACTCATCTCATTACATCGGCAATAGCAGCTGGCACAACATATCTGGTCATTTTGGTCCAGTTTAATTCGGCTTCGGATAATAAAGATTAAATAAACCTGGACATGTGGAAAGGAGAGATTAAGCATCT	220	MLFTNHISSRNIEFSAGGFFNLNTHLITSAIAAGTTYLVILVQFNSASDNKD	52	N-terminus missing	1	ref|XP_008482391.1|PREDICTED: gustatory receptor for sugar taste 43a-like [Diaphorina citri]	9e-31	100/100	7tm Chemosensory receptor	0	0	0	0	0	0	0	0
DcitGR17	c77532_g1	TGGGCGCATATGAAGTACACGTTGCTACTCACAGATAGCACTATAATGGAGTTGATATGGGCGTCCACCTTCTTCACCAACAGAGAAAGCAGGGTGTAGGTCTCACGATATTCACGCCATTCGTTGTTCGTCAGAATCTGACCGCGGGCTGCTGTTAGTCCGTTGGTGAACATCTTCATCTGGGCAGCCAGTGAGGCACTGACTAACATGATAAACAGATCCGTGAAATTCCATAGGAAGGTACCTG	247	LFIMLVSASLAAQMKMFTNGLTAARGQILTNNEWREYRETYTLLSLLVKKVDAHINSIIVLSVSSNVYFICA	72	N-terminus missing, C-terminus missing	0	ref|XP_008485205.1|PREDICTED: gustatory receptor for sugar taste 64f-like [Diaphorina citri]	2e-40	100/100	7tm Chemosensory receptor	0	0	0	0	0	0	0	0
DcitGR18	c22337_g1	GACGGGCCTTACAAAAAAAAACTACAAAGCTTTCTTCGGCAAAACTTGCGCGAGGAAGTAAAAAAGGGAAAGCAATAAAAATCCCAGAGTTCAGATAATATCAGTAGGATAATGGACAGATGGTCAGAATGGTATTGAATAGTCATCAGCTTACTCCAACATGGCACGACGCTCCATGTTTTCAATTCAGCAAAACTGGCCTCTCCAGGATTACCCCAAGGTGTCACCTTCCCTCGCCATCACCTCCAATTCGAAGAATTCCCTCCATAGTTCACTCCGGCCAGTGCTCAAGCTAGCGGCATGGTTTGGTCTACTGCCGGTGCACAGTACTGTCTCTCCGGATAAAGCACATCTCAGGTATCTTCTCCTTATTAGCTAAATTCCATTTAGGGAAGAGCT…	453	MARRSMFSIQQNWPLQDYPKVSPSLAITSNSKNSLHSSLRPVLKLAAWFGLLPVHSTVSPDKAHLRYLLLIS	72	C-terminus missing	0	ref|XP_008478050.1|PREDICTED: gustatory receptor for sugar taste 64f-like [Diaphorina citri]	3e-29	93/96	7tm Chemosensory receptor	2	1.08	4	1.55	5	2.28	4	0.78
DcitGR19	c25625_g1	AGGCAATGCTCCGATTACATTATTATCTGTGTGACGTCTGCAGCTCTATCAATGAGGTGTACGGGATTAAGATCTTGCTCATTATAGGCTATGATTTCCTCACTATAACTTCGATTCTGTTCAAGTTGACGTCCAATTTGCTATCTACTTCTTCAAACTCTTCAAGCTCTATTAGCCCAGTAGGAAATGAAAAGTTCAATATGATGGCTCACATATATTTGTGTCTACTCAAATGCTTCATGTTGTATCTAATTGTGCGCACTACAGATGGTGTCACTAAAGAGGCTGGGAAGCTTTTGAAGATTAGTCACAAGCTGCAACTGAAAAATGATCAAGCCAACCTAAATCTTGAGTTGCAATGTTTTATTCAACGGTTGGAACGACATAAGATCTCATTTA…	527	MLRLHYYLCDVCSSINEVYGIKILLIIGYDFLTITSILFKLTSNLLSTSSNSSSSISPVGNEKFNMMAHIYLCLLKCFMLYLIVRTTDGVTKEAGKLLKISHKLQLKNDQANLNLELQCFIQRLERHKISFTAYGFFPLDYTLLYTIIGAATTYWVILVQFQLSYNI	167	N-terminus missing	3	ref|XP_008472037.1|PREDICTED: uncharacterized protein LOC103509214 [Diaphorina citri]	3e-44	98/99	7tm Chemosensory receptor	2	0.31	2	0.32	5	0.82	3	0.45
DcitGR20	c77101_g1	GGCAACACTAAGTCTAATAGCTGAGAAAGTATTTGAATCACTGATCGAAGATTTGGACAGGTTACCTGAAATAAACAGAATAGATTATACCTATAACTTGGAAGAAAAAATGCTAACATTCATGAGTCTCAACACGTACATTAACAATATATCACAAACTTTCGGATTGGACATATTTCTGGTAACAACTGATGTTTACCTACAACTAGTCTTGTTTCTGTACACTACAATCTGGAGCATATTTGCCCAGGACGCGTTTCCTGGGTTTATTTGGGCCAAACTGGCCGGACTGCTGGAAATTTTCATAATTATCTTCAAATTGGTTTATCTCTGTTATCAGTGTGATTGCGTTTCGAGAAAGTCCAAGACAGTAATTTTCAAAATGGAACAATTGAATGC…	838	MLTFMSLNTYINNISQTFGLDIFLVTTDVYLQLVLFLYTTIWSIFAQDAFPGFIWAKLAGLLEIFIIIFKLVYLCYQCDCVSRKSKTVIFKMEQLNARYFYDPDVQIILNLFTFRAFYFKINITSYGLFTIDLGLLVRIAGVVLTYFLVLVQFQVGGEMQNKDEISNTTKSECKYWPCLTNE	182	N-terminus missing	4	ref|XP_011306489.1|PREDICTED: gustatory receptor for sugar taste 43a-like isoform X1 [Fopius arisanus]	2e-08	30/50	7tm Chemosensory receptor	7	0.56	6	0.49	4	0.34	13	1
IRs
DcitIR1	c33253_g2	GCCCGTTTGCCCATTCAGTAAACAGGATTAACTTCTTTTCCGCTGGCATAAAGGAAATTTTTTGATGAAAGATGAGAGTAAGAGAGAGAGCGAACATCTTATAGAATAAAAGGCAAGTACAAATTGTCATCCTTTGATTTCAAGCTATCTTTGTTCGTAGCTTTCGTGTCCCCAGTTTGCAATGCATTACAAGTGGTGCAATACATGGGACATCTCCTGTTTGAGATGTGTACGCAACAATATTCAAACAAGAACACCATCAGAGCCAGCGCATATCCCAACATGAGTATAATGAACGCGATGTACACGTTGTTAATAGTGAATATCTGATGATGCTTGTGTTGATTGTAAACATGAATGATACTGGACGT	371	MLGYALALMVFLFEYCCVHISNRRCPMYCTTCNALQTGDTKATNKDSLKSKDDNLYLPFIL	61	N-terminus missing	0	ref|XP_008486318.1|PREDICTED: glutamate receptor U1-like [Diaphorina citri]	6e-55	98/98	Ligand-gated ion channel	2	0.59	0	0	0	0	2	0.58
DcitIR2	c55673_g1	AAAACTTACTACACACTGAGCAGTGGCGGTACTGGAGTTGTACGCAAAGGCCACATTCTCACCCTCTCCCAGCAGATTACCAAAGGTCGTCACGTTAAAATTGTACTTGGTATCGGGAACTATGAATAGCCACTGGTTGATGGGATTTACCAAACCTAGGGATTTCGCCTGTTGAAAACAAGACCTTTAGGTTTTAGCTTTAATAACTAGAACATTGAAATTATG	225	LVNPINQWLFIVPDTKYNFNVTTFGNLLGEGENVAFAYNSSTATAQCVVSF	51	N-terminus missing, C-terminus missing	0	ref|XP_310862.5|AGAP000256-PA [Anopheles gambiae str. PEST]	3e-09	52/66	Ligand-gated ion channel	0	0	1	1.49	0	0	0	0
DcitIR3	c46110_g1	GTTTCCCAGCGCCTGCGTCGCGTGATAAGCTTTCCTCTCAGCTTGAGATGAGAGGAAAAGCTGCTGTCTTTCGTCGTCCTCAGTACCATTTCGGGTTTTCTCGACGCATCATGAAGCCCCGCGCCGCGTGGTCGCGAAATTTCGTAGTGTTTTCAGTGCTCATTTGGACCTGCCAGATTGGATTGGTGGCCTCTACTGGGGATAAGATACCTTTAGGAGCAATATTCGAGCAGGGCACGGATGAAGTTCAATCAGCATTCAAGTTCGCCATGCTGACGCATAATCAGAACACTACCACGCGCAGGTTCGAACTACAAGCCTACGTGGATGTGATCAACACTGCTGACGCGTTCAAACTTTCCCGCCTAATATGCAACCAGTTTTCCCGCGGTGTATTCA…	3420	MRGKAAVFRRPQYHFGFSRRIMKPRAAWSRNFVVFSVLIWTCQIGLVASTGDKIPLGAIFEQGTDEVQSAFKFAMLTHNQNTTTRRFELQAYVDVINTADAFKLSRLICNQFSRGVFSMLGAVSPDSFDTFHSYSNTFQMPFITPWFPEKVLAPSSGFLDYAISMRPDYHQAIIDTVKYYGWKNIIYMYDSHDGLLRLQQIYQSLKPGSDSFQVVTVRRIQNVSEAIDFLHDLELLDRWGFKHIVLDCATDMAKAIVVSHVRKVTLGKRTYHYLLSGLIMDDRWETEVIEYGAINITGFRLINNNKKFVRDFLDEWKKLDPKTYIGAGKDSISAQSALMYDAVLVIVETFNKLLKRKPDLFKANVNRRGQMMNNGSRMDCNTSKGWVTPWEHGDKISKN…	962	Complete	4	ref|XP_012236555.1|PREDICTED: glutamate receptor 1 isoform X1 [Bombus impatiens]	0	67/79	Ligand-gated ion channel	530	8.47	864	14.06	33	0.55	20	0.3
DcitIR4	c70982_g1	GTTATTATCTAAATAAATCCTCAATACCAGTTGTCTGAGGGAAGGACTTTGATGAATCTTGTCCTAGCGTACTTGCTCTTTCCATCCTGCAGCCGATGAGCTCCGCCAAAATCATTAGCGTACAGAAAAGCATTTGGAAAACCATCTTGGTTCGACTCCACTTTCTGAGAAGATTCCTTTGTCTCCGTCAACACCTTTTCCCAGGCCTTCATCGATTTCTTCGTGGTTTTTGGTCGGAGCGCCCCAAACAGGGACCTCTGCTCAAACCGTTTTTGAGACCCAAGCAACAGGTTTTGAGACTTTTGCGGCTTGAATTTCGGTTTTGGGACTTTTAAGGTTGGGCGCGGGCGGATGTTGCCCGGGGTAAGTGGTTCCTTGAGGTGCCGGGTTCGATTCTTC…	756	MITLVLEIFYHQKNRTRHLKEPLTPGNIRPRPTLKVPKPKFKPQKSQNLLLGSQKRFEQRSLFGALRPKTTKKSMKAWEKVLTETKESSQKVESNQDGFPNAFLYANDFGGAHRLQDGKSKYARTRFIKVLPSDNWY	137	N-terminus missing	0	ref|XP_012263496.1|PREDICTED: glutamate receptor ionotropic, kainate 4 [Athalia rosae]	3e-51	58/71	Ligand-gated ion channel	3	0.28	2	0.19	0	0	11	0.97
DcitIR5	c42356_g1	GGGTGATATCATATATTTTATTTGATGAGACACACATTGTGCAAGATGAAAATAAAAGGAGGTTCGTAAAATGTCACTGTTGACTGCTGTGACCAATTGACCATATTATGATATTCCACCAGGATTACATTTCTTTCCTAATGTGGCTGATAGACCAAAACCTACGAACGTAAATGGTTAAAGATTATTTTTCTCGTTCCTTTTATAATAGCTATGCGTCACAAGTTCTAAAAGGAAAACGACCATGGAAATCCCCAGGAGCATTAGAAGGATAACGAATACCCCCAGGATTTGGCTCAAATCCAAACGATGAACAGGATCTCGCTTTGATACCATTTTCCGCGGGGTTGAAGATTCGTACCACTTCTTAGTAATCCCTGACTCAATGATCCTGTGAAG…	2695	MAKPSLLFLLPLYAISISFCPSLVQTKGLLNFHWNELDPREVALIECTIQVIEQYSQFRNVILVEEYEPEYAPENLDGSTAHIFSHTDLLIRLQHPVLLMDEDRLEDMQGFFVLFTYFLDEAFTHIFSQIRMSKNNRFLIVLLGNHRVTPWQLYEVFFQFLKLHLINVVVLLYRADSVHAYDCHPFGKNVSLADIWHMSTKRFEKGVDLYDEMSKMKNMHGFKIKCLTKNKPPDSVLYMADNDWVSSGLGVNLLREIYQKMNFTPDIIFPQPDSPHNVDRFGYDISPNMNSLIIGALTIREVDLAFGVFSHLLYQSPTTEFSTSAAEECFTFAVPAHAGRPPSIWSDFINEFRPMVWFLLGVTFVVNVFVWYLATKWQLSKDSRILSSHLGEDRKRILV…	755	Complete	3	ref|XP_008475484.1|PREDICTED: uncharacterized protein LOC103512501 [Diaphorina citri]	4e-94	94/96	Ligand-gated ion channel	72	2.18	78	3.1	52	2.01	110	5.44
DcitIR6	c44705_g1	GGAAAACAAAAAAGAGCCTTTTCCAAGAATTTCAAAACGTGGGCCTGAAGAGAGCAAATTATTGAACATCAAAAGCTTATCCGAGTATGGCGCAAGTACAGTGGGAGGCAAGAGGAGAGAAAATCTCTGCTACGGAGGAGACACAGCATCCCTGAGCATCTTTTGGGGATGTGCATTTGTGAGCGGAATGTAATCGGGGCCATTTATAAGATGTAGAACTCACCAGTAGACAGTTCAGCAAAAATGCGTCCTCGGTTACTGATCATAGTTAATTCTATGATCTTCAGCATCATAGTCTTTTCCTTCATCCAGGAAACGTCAACACTCCCTGATGTCATAAGAATAGGTGGCCTGTTCCACTCTACTGACAGCAAACAGGAACAGGCCTTTCTCTTCGCG…	3635	MRPRLLIIVNSMIFSIIVFSFIQETSTLPDVIRIGGLFHSTDSKQEQAFLFAVDRINADRFIIPKSKISAQVEEITPYDSFHASKRVCHLLRTGVAAVFGPQSSQTASHVQAICDTMEIPHLETRWDYRLRRESCLVNLYPHPNTLSKAYVDLVKAWGWKSFTIIYETNEGLVRLQELLKAHGPTEYPIRVRQLGEGNDFRPLLKQIKNSAESHIVLDCSTERIYEVLKQAQQIGMMSDYHSYLITSLDLHTVDLEEFKYGGTNITAFRLVDPESPEVQKVLRELGNATKIKTETALMYDAVYLFAKALHDLDSSQRIDIKPLSCDAVDTWPHGYSLINYMKIVEMQGLTGTIKFDNQGFRTNFLLDVIELSKEGLVKIGTWNSTEGINFTRTYGEAYT…	857	Complete	4	ref|XP_008472277.1|PREDICTED: glutamate receptor ionotropic, kainate 2 [Diaphorina citri]	0	97/96	Ligand-gated ion channel	1603	24.07	2765	42.26	92	1.44	31	0.44
DcitIR7	c40573_g1	CTATGCATTCCTGATGGAGTCTACCATGTTAGATTATGAAGTGCAGAGGAATTGTAACCTCACTCAGATAGGCGGGTTGTTGGATTCTAAAGGATATGGGATTGCAACACCCAAAGGGTCCCCATGGCGGGATAGAATCTCGCTGGCTATTCTCGAGCTTCAGGAGAAGGGTACCATACAGATGTTGTATGATAAGTGGTGGAAGAATACAGGGGACGTGTGTAATAGAGACGACAAGAACAAGGAGTCCAAAGCCAACGCTCTGGGAGTAGAGAATATTGGTGGAGTGTTCGTTGTTCTCCTGTGTGGTCTAGCGTTGGCCATTTTGGTCGCCATTCTGGAGTTCTGTTGGAACTCGAAGAAAAATGCTCAAACTGACCGCCAATCATTGTGTTCAGA…	945	MESTMLDYEVQRNCNLTQIGGLLDSKGYGIATPKGSPWRDRISLAILELQEKGTIQMLYDKWWKNTGDVCNRDDKNKESKANALGVENIGGVFVVLLCGLALAILVAILEFCWNSKKNAQTDRQSLCSEMAEELRFAIRCHGSRQRPALKRGCVRCSPGTTYVPAGLDMPHMNGQDSGILPMMEIKKSPIGYEPDI	196	N-terminus missing	1	gb|EFA00069.1|hypothetical protein TcasGA2_TC002883 [Tribolium castaneum]	3e-114	92/96	Ligand-gated ion channel	71	4.89	88	6.19	3	0.22	3	0.2
DcitIR8	c43071_g1	TTTATTTATTTATTTTTATTTTAGATAGGTACTTAGGGACCTCCCTAAAATACTAAAATTAGAATGTAGAAGAATAAAATATAAATATATTGATATGTTAACAAATTATTATCAGGTAAACTTTAGTTTATTTATTTCTTGTACAGTTGAACGTGGCTAATTGGGACCCGTCTAAATGGGAAACCTGAATAACCGGGGAAAAATCGTGTCCCCTTCTTTTGTAATAAAATTGTAATTGGAAAACCTGGATAAATGGGGGAAAAATGGTCGGTCCCTTGGATTCCTAATTAGACAGGTTCGACTGTATTTGAATTGGAATTGTATTTATCGAGTACTATTGTAATTGATCATATTCATTTTGTTGTTAAATAAGTCAAGATTGGCCAGTGAGTTGGATTT…	3347	MRIQLLIVIVLSFNSANAYLPYQVDKREPIKIMGIFGPNEEEVATAFEIAVRRINKDFKALPPDIILEPIVQHVENYDSLHTAKLMCNATSEGIAAIFGPQSIENRNIIESMCQMFDIPHVEAFWDPNKYFIPTNGVHGVNVYPESHLISKGISVIINDMDWDTFTIIYETHDNLVYLQQVLENAHDDDKEIRPGRPSVTIRQLPPDTDDYRPLLKEIKNSSESHILLDCSMDKTVTILKQAKEVHLMGDYQNYILTNLNAHTVDFQDFQPGYANITTVRMINPTNPHIRSIMNGWIYEENERGRSLNVRAETVKIEAALMYDAVYLFAAALQSLGERKPLPTPLSCENPSSWQHGLGIGNLMKSITIDGMTGRINLDSQTGRRNSFSLEFVEYVSDQW…	912	Complete	3	ref|XP_008472276.1|PREDICTED: glutamate receptor ionotropic, kainate 2-like [Diaphorina citri]	0	98/98	Ligand-gated ion channel	480	8.28	392	6.85	199	3.6	443	7.36
DcitIR9	c33282_g2	GCTTAAGATTATTAAAATTCCCTCCTTTTTTAATAATAAAAAAAAATCTACACGCACGGGAGTCGAACCCGAGCCGCCTGCACGGGGAACGGTTGGCGGCCCTCTCGCCTAGGGGGCGGCCCAGGGCAGCTAGAGTGCGCCCCAAGGCGGTTAGGGGAGACTAAAGCAAATCGCAGCTTTTTCTTCTTAGAGGGAGCAAGGTTGGAGGATCGGCGCAATTCTCGCTCCATGGTGAATTTGATTCGTTCTCCGATGAACACTAGCAGGGCTGCAGCTATGCCTACGGCATATATTTTGAGGGCCGGAACAAACTCGGTGATACCGATGGAAACGAATTGTGCCGCGTTCCCGGACCGGCACTCCGGCTTTGTGCCCAACCACTGTTGAGTAGCCTGCCGG…	951	MSLKLKGLDKVPNSASGRLTVLVTSITCLFLVTAYAANIVVLIQTPSSLINTVTDLANSPFTVKLHEFQHNRAFLRDVKKDPKLNREAKYLYDKKLLGHSENELFVNASTGIENIRQPLYAFLVALENFAYFYIKQTWREEEKCGLSELRAFPRRYMVLPVHKQSGYCDLFAQKYILFREVGLIRQATQQWLGTKPECRSGNAAQFVSIGITEFVPALKIYAVGIAAALLVFIGERIKFTMERELRRSSNLAPSKKKKLRFALVSPNRLGAHSSCPGPPPRREGRQPFPVQAARVRLPCV	300	N-terminus missing	2	gb|KDR13916.1|hypothetical protein L798_12123 [Zootermopsis nevadensis]	1e-36	34/58	Ligand-gated ion channel	12	1.61	18	2.49	14	1.79	17	1.49
DcitIR10	c19206_g1	AAAAAAAAAAAAAAAAAAAACTTCCGTCTCCTCTTGCTATGCGCTTCAACTTTCAACAAAATTCCTACTACAATCCATTCTTGGGGCAATGACTTAAGACAGTAACCCATTTTCGTCAAAGCAAAATGGCGAGGTTAATTTCGATCACTGGGTTGATGATATTGTTGCTCATACCTAACTCACTCACACAGCAGCATAACCCTCACTTGTTTAACATAGGAGGGGTGCTAAGTAATAATGTTAGCGTTTCTAATTTTAAAGAAATAATAGATCACATAAACTTTGACATACAATATGTGAATAAGGGAGTCACGTTTTCGGCAACTGGTATTCAAATGGACCCAAATCCTATCTTGACCGCTTTGAGTGTCTGCAAGTTTTTAATATCGGAACGAGTGT…	3146	MARLISITGLMILLLIPNSLTQQHNPHLFNIGGVLSNNVSVSNFKEIIDHINFDIQYVNKGVTFSATGIQMDPNPILTALSVCKFLISERVYAVIVSHPLTGDLSPAAVSYTSGFYHIPVIGISSRDSAFSDKNIHVSFLRTVPPYSHQADVWVELLKHFNYMKVIFIHSSDTDGRALLGRFQTTSQNQEDDVEIKVQVEAVIEFEPGLTTFKDQLYEMKNAQARVYLMYASKQDAEIIFKDAQYLNMTETGYVWIVTEQALTAKNVPVGIIGLKLVNATNEDAHIRDSIYVLTSALKEMNQSAVITEAPQDCDNSGSIWETGKVLFEYIRKQVIMNGYTGKVAFDDNGDRINAEYDVVNIQKPSPYIKVLQKSVGKYYYSIVHSKMKLKVNESNIVWP…	940	Complete	3	ref|XP_008478579.1|PREDICTED: glutamate [NMDA] receptor subunit 1 [Diaphorina citri]	0	99/99	Ligand-gated ion channel	1658	31.22	2798	53.81	127	2.53	69	1.37
DcitIR11	c41356_g1	GGTAAAGTCTATGACACTCTCTCGTGCGTAGTTGATTGTCATTGATGCAACAGCCAGATCCGCTTTCTTATCCATCAGTTCCTTAACGATGCCGTTCCACTCTTTGGTCTCGTGGTCATACACACCGTACGTATGGTCCGGAACCAGTCGGAGTACAAAGTGGAATCCAACCTGGGCGGCGATAGATTTGAGGAGATCGATGCAGAATCCTTCGAACATGGCGTTACCAGTGAGGTTGGCATCGTTCTTCACCATCACATAAGGCTTTTCCTCTCGGGTCATCACAATGAGGGTAACATTATTGGTACTGGTTTCATAGAAGGCACTTCGGTCAGTTATGTTGATCCCTTCAGCAGGCGTCCAATGTCCCACTTTCCTCAGCTCTTCCCGTTTTAACTT…	1967	MLPTFTWIFSKWKTRVLVLEFAVLLFCILQNQEVKALPPVIRIGAIFTQDQKDSSMDFAFKYAVYRLNKDRTVLPNTTLVYDIQYVPRDDSFRTSKRVCRQLQNGVQALFGPSDALLGPHVQSICEALDVPHMESRLDLELNSKEFSVNLYPSQKLLNAAFKDVIRFLNWTKVAIVYEEDNGLFKLQELVKTPPTLKTEMYIRHANPSTYRNVLREIRQKEIFNLIIDTSTTHISQFFRAMLQLQMNDYRYHYLFTSFDIETFDLEDFKYNSVNMTAFRIVNLEDRKVVDLLEQMERFQTLGHNILNRSGIIQAEPALMYDSVHVLAAGLALLDKSSVIKTSNLSCDLEVPWRDGLSLYNYINTININGLTGRIEFKEGKRDNFKLDLLKLKREELRKV…	522	C-terminus missing	0	ref|XP_011303621.1|PREDICTED: glutamate receptor ionotropic, kainate 2 isoform X1 [Fopius arisanus]	0	75/86	Ligand-gated ion channel	105	3.28	164	5.23	9	0.31	4	0.13
DcitIR12	c68114_g1	GCTCTGGGCTACTTTTTGGGTGCCTTGTTGACACAGTGCTGCCCACACGTACGTAACTCGATCAGCAAACGTCTCGTGACTCATGGAATGATCAACGTGGATCCGTCGCAAGATGCTGACTTGAATTTGAAGCACGACGGAACCCATAAGTAGACAGGCAACAATGCAAAGCCAGACTTGCAGACTGAATGCCATGAAGTAGATGTTGCTGACGCTCACCAGGGGGGGCTGACG	234	LVSVSNIYFMAFSLQVWLCIVACLLMGSVVLQIQVSILRRIHVDHSMSHETFADRVTYVWAALCQQGTQKVAQS	74	N-terminus missing, C-terminus missing	1	gb|KDR13916.1|hypothetical protein L798_12123 [Zootermopsis nevadensis]	5e-08	39/56	Ligand-gated ion channel	1	1.17	0	0	0	0	0	0
DcitIR13	c47056_g2	CCTGCCAAATCCTCAGCATTCTCTATAGGCGTAATCATACGTTCTACAGTGAGAAATGCTGCCAGGTTGGCGGTGTAGGATGCTATGATGATTAGCGTGAAGAACCACCAGATTGCGCCCACTATGCGAGTAGAAGTGGCCTTAGGGTTAAGCCCCGACCCCTGCCGGAGAAACGTCCCCGTGATAAACCAGAAGCTGTTGGACACGGAGAACTGGTTCTCCACGATGGGTGACTCTGCCAGGCACGGGTGGGGGTTGCTCCACTCGTAGGGGGAGAAGCGGGCCATCACGAATAGGGTAAAGCTGACTAGGAGATAGGCGGCCAGAACGTAGAGCCAAATCTCCACCGCCAGGGGATTCATGAATGAGAAGAGACGGGTAGGTTGACTGGTCGGTACC…	503	LAVGSMTINYARESVIDFTKPFMNLGIGILFKVPTSQPTRLFSFMNPLAVEIWLYVLAAYLLVSFTLFVMARFSPYEWSNPHPCLAESPIVENQFSVSNSFWFITGTFLRQGSGLNPKATSTRIVGAIWWFFTLIIIASYTANLAAFLTVERMITPIENAEDLA	164	N-terminus missing, C-terminus missing	2	gb|EFN66207.1|Glutamate receptor, ionotropic kainate 2 [Camponotus floridanus]	3e-106	92/96	Ligand-gated ion channel	10	1.68	16	2.76	3	0.53	0	0
DcitIR14	c47056_g1	TTTTTTTTTTTTTTTTTTTTAAAGCTGTAAGAAATTATCGCAAATATAAAATGAAATCATAGACCTTATAGACAGTTCTACAAAATTTCTCCTAAGTATCTAAGAAGATCTAGAATTTAATTTAGATTTGTATTTACATTTTGAAAAACCGCAGCAAAATTATAATATAAAGAGGGAAAACCAAAAGTCAAAAACATAAATTTACTTTTAATTTAGATACCTACCTATATTGCTTCATAATTATCAATTTATCACCTATGGATTACAATAAAATTATTTTTCTACACAACTTAACAAAAAGGTCAATTATTTGTCTAGTAATCTACAGAAAACAACATTTTATTCTAAATGTTTTCTACACGTAGACTAAAAGTAGCCTGGCTAAACCAACTAGTAACA…	1370	MMYDKWWKHNRGQDQESCNRNDKTNKESKANALDVDNIGGVFVVLLCGLAIAIMVAIFEFCYNSKKTMRSDCTSPNPQAQSLCVEMTDELCFALKCRGSRQKPALRRKCPNCNTRATHMNLGLDLAPPPRPNSATGRSQRESICDIPPPPAPLYRSVMQHYLNTGPDDFDLDTT	174	N-terminus missing	1	ref|XP_008481304.1|PREDICTED: glutamate receptor ionotropic, kainate 2-like, partial [Diaphorina citri]	2e-53	98/100	Ligand-gated ion channel	667	29.28	574	25.7	787	35.98	636	26.46
DcitIR15	c65865_g1	CGGAACATAATTGCTGTCTTCATCTGTAGAGTATCCGCTAGAAAGTAGAGCATACTTAGCCGGTCTGACTTCATGATAAGGCCGGTTGCAGCCAAATCATAATATCCGGCACTTAGCTTTGACACCAAGCCGGACATTTTGCCGTTCACCATAAAACCGTAGTCGTTGAATATATCCACATCAATTGTGAAATTGAGACCTTCACTCAGAGCCTTG	216	LSEGLNFTIDVDIFNDYGFMVNGKMSGLVSKLSAGYYDLAATGLIMKSDRLSMLYFLADTLQMKTAIMF	69	N-terminus missing, C-terminus missing	0	ref|XP_008186929.1|PREDICTED: glutamate receptor ionotropic, delta-1-like [Acyrthosiphon pisum]	3e-05	37/60	Ligand-gated ion channel	0	0	0	0	0	0	0	0
DcitIR16	c52356_g1	GGATCAAATCGGGTTTCTCGTGGTGCCAAGATCTGCCATTCCCGTTCCTCCAAATTCTGGATACAAGGAAGTCTTTCGGCAGTTTTTACGTTGGGAGCGTGAGGTTGGAATCCTAAGCTACTCACGGCAAAGATATTTGCAGCCGAAACCAAAATGTACAAATCTCGCCTCCTCCTCTTATTTGACCATCGGATTGACCGAGTTTTGGCCAGCCTTACGAATCCTCCTCTACGGAATGATAGTCTCCCTTCTGGTGTACTTGGCGGAAATGGTCTACTTCTTTT	284	LQPKPKCTNLASSSYLTIGLTEFWPALRILLYGMIVSLLVYLAEMVYFF	49	N-terminus missing, C-terminus missing	1	dbj|BAR64804.1|ionotropic receptor, partial [Ostrinia furnacalis]	3e-11	34/69	Ligand-gated ion channel	0	0	0	0	4	2.49	0	0
DcitIR17	c19270_g1	GGAAGGAGCTCCCCCATCTTATCTTCTGCTCCAATAGCTGTCTGATGCCCTCTATCTTGGGCGTGTATTCGGGGGATGTGAGATGGGAGTAGTAACTGGAGGAGTAGATGGTGGCTACGATTAGGCTGAAGACAAACCACCAGGATATCAGATGACGGATTGGACCTAGATGAGGCATTTTCTTAGTAGACATACAACCGGCCATGAACAGAATGCGGATCACTTCTAGGAGAGAGTTCATTGGATGAAGATAGTATCGGGTCTTGACGATCTTAAGTCGCAACGACTGTTTTGAGACCCACATGAGGAATTGAGTCTGAAGGAGAATGCACGATAGAAGGAGGGTCCAAATTTTCCAGTTGAAGGGCTCAAACAGGTTGCGCCAATTAGTCTGGAATT…	858	MVGVRKQTNYFPSFHMLSKPSLMNYRGRQIVVATYKCNLFNTLRGLNKTSTEMHGSKINSFVGIEERIFLEIALRLNLTWKLSIPEKRKVYGTPFPNKSLGGGLMTDLYKGTADIGFCALWYDQVKVKSFDMSVFWSAVCPKFLFPKPKKFQTNWRNLFEPFNWKIWTLLLSCILLQTQFLMWVSKQSLRLKIVKTRYYLHPMNSLLEVIRILFMAGCMSTKKMPHLGPIRHLISWWFVFSLIVATIYSSSYYSHLTSPEYTPKIEGIRQLLEQKIRWGSSF	282	C-terminus missing	3	ref|XP_008481160.1|PREDICTED: uncharacterized protein LOC103517890 [Diaphorina citri]	3e-109	99/99	Ligand-gated ion channel	5	0.39	5	0.4	6	0.49	6	0.45
DcitIR18	c63324_g1	AGAAGATATTTGAAACAAGTCTCAGAGCCTACCTCCTACGGGACATTCGTCATCGAAACCAACGGGCACAGTTTTGAGGAATTCACTGCTCATCTGGAAAAGGTGTCTATTATAAACAGTCAGCCAGTGAGCTCTGAAGCGGTCGGCACTTGGAAGGCCAACCTGAACTCGCCTATCATGGTGAAAGATGCAGCAAGCCTGGCCAACTTTTCAG	214	LKQVSEPTSYGTFVIETNGHSFEEFTAHLEKVSIINSQPVSSEAVGTWKANLNSPIMVKDAASLANFS	68	N-terminus missing, C-terminus missing	0	ref|XP_008183092.1|PREDICTED: glutamate receptor ionotropic, kainate 5 [Acyrthosiphon pisum]	2e-24	66/87	Ligand-gated ion channel	1	1.77	0	0	0	0	0	0
DcitIR19	c639_g1	GCCTTGTCCTTGTCTACTTACTCGCCATCATACCACTTTCATTCTCTGATAAACTTACTCTGCGTCACCTCTGGGAGAAACCGTCGGAGATAGAGAACATGTTCTGGTATATGTTCGGCACTTTTACCAATCTGTTCACGTTCCGCAACACAAACTCTTGGACGTCGAGCAAGAAGGCTTCCACCAGGGCTTTTGTGGGTACATACTGGGTGTTCTCAATCATCATCACGGCCGCGTATACAGGGTCGATCATAGCCTTCATTACACTACCCGCAATTCCAGAGACTATTGATACGCTGCATCAGTTGAAAAGTGAGAGATGTCGCGTTGTTACATTGGACAGTGGAGGATGGCAGAAGTTCAATGACACAGAGGAG	377	LRHLWEKPSEIENMFWYMFGTFTNLFTFRNTNSWTSSKKASTRAFVGTYWVFSIIITAAYTGSIIAFITLPAIPETIDTLHQLKSERCRVVTLDSGGWQKFNDTEE	106	N-terminus missing, C-terminus missing	2	ref|XP_001663506.1|AAEL013366-PA, partial [Aedes aegypti]	3e-38	65/80	Ligand-gated ion channel	3	0.86	2	0.59	2	0.6	4	1.13
DcitIR20	c70075_g1	GACAAGGCACACCCACACTTCCCATTTGAATGGCCCGAATATAGCACGGTATTTGGACAGAGCAAAAGAAGTGACTGTTACGAAGACAGCACAGTCCTGAGTGTGACTAGCAGAGAATGATACATTGTGTAGTCTATCCTCAGTCATTGCTATTCCTGCTATACCTATTGTAGCTCTGTCTTGCATGATGTCGAATATAACTCGG	205	MQDRATIGIAGIAMTEDRLHNVSFSASHTQDCAVFVTVTSFALSKYRAIFGPFKWEVWVCLV	62	N-terminus missing, C-terminus missing	0	ref|XP_008482445.1|PREDICTED: uncharacterized protein LOC103519138, partial [Diaphorina citri]	7e-40	100/100	Ligand-gated ion channel	1	2.23	0	0	0	0	0	0
DcitIR21	c16129_g1	TAGACTCCATCAGGAATGCATAGTCCCCCTCCAGCACTCTCTTCACTCCTTCCTCATAGTCAGACACAAACACGGACGGCCTTTTGCTTTCCATGTACCTCCACATCTTCTGATAGATCTCGATTTTTGAGTCCCTAAAAAACGTCATCGTAGAACCGCCAGACAAGGTCCCATACATGATTTCCGTCTGCTCCGACAGATCCTGAGCATTCTCAATAGGAGTAATCATACGTTCTACAGTGAGA	245	MITPIENAQDLSEQTEIMYGTLSGGSTMTFFRDSKIEIYQKMWRYMESKRPSVFVSDYEEGVKRVLEGDYAFLMES	76	N-terminus missing, C-terminus missing	0	ref|XP_012276320.1|PREDICTED: glutamate receptor ionotropic, kainate 2 [Orussus abietinus]	4e-41	91/93	Ligand-gated ion channel	2	1.93	3	3.08	0	0	1	1.03
DcitIR22	c43634_g1	ACATACTGCACTCCGCACACAGGAGTTTTGTTAGAAAAGTTCTCTATTTCAATGTAATATAGGTAATGCTTAGCTTTATTCCCGTTCAGACGGTGTCGACATTTTATTTTTCATCAGCCTTTTCCAATCAGCTCGGTTGTTCACTTCTCACTTTATCAGCAGTTTTCATTTTTTTTAATAGATATTCAATCCAGTTTTCAATTTTCGGTTCAGTAAAATTCGAACGCTTGAACTTCTGCCGAGAATTAAAAATAAATTTCTTTCCAAGGAATTAGAAGAAGAATAAGTTATTGTTAAATAAAAAGTCATGGGGGTTATAAGTGTCAGTTGTATTACATTTGGATGGCACGAACTTATTTCTAGAAGGGCTAGTAGGAAGATAGAAAAGCAAGATTAAGA…	4584	MFRPWFYFLLLSLFAQSALSLPPVIKIGGLFDSSPIDAVNEKVFMKAIERVNDEELLGETKLVGLTMRVPELMSFQVERSVCELIKKGCIAIFGPRSAMTTPIVESVGDTKEIPHIQTRWDHATPRGSCSVNLYPDANVLAHALVDVVRSAGWKHFTIVYYDNDGLFRVKKLLEMYNNKGHTIIVRKLSDDGNFRPTLRRIKQQKQTFILIDVPTDILHEVLKQAQQIGLMSSEQNFIINNLDMHTVDLEPFMYSGTNISGIRMVNTTSPNLLKAFDGFEDATPDTIALETVLIYDGVFLLAQSLLNIPMEPEPVNVRERRADEKDEEEAKEDKGGEGEPAPDGEKSDASPAEETSSGDEEPPTCENDIAWPHGYTIINDIKLNTLPRGLSGPIRFDHQ…	1063	Complete	3	ref|XP_008473783.1|PREDICTED: glutamate receptor ionotropic, kainate 2-like [Diaphorina citri]	0	99/99	Ligand-gated ion channel	453	5.5	476	5.85	157	1.99	569	6.37
DcitIR23	c21617_g1	ATTATTATTATTATTATATTTATTTTTTCGCGGCTTGTGGTTCCAGAGTACACGGGTTTGGTGATCGTGGCGGCGTGTCCTGATGTGTGGCGTATCTATAGAGATAATGAGGAGAACAACCTTTTCTATCTGGTTATAACAGAGTCCGACTGTCCCCGTCTCCCATCCAATGAAGCTGTAACCTTACCACTAGGAGCTGCTGGTTCAGAGATATCACAAATCCTATTGGATCTAAGAACTTCGCGAGCTTTAAACTGGAAAACCGTCAACCTTATTCACGATGA	284	LVIVAACPDVWRIYRDNEENNLFYLVITESDCPRLPSNEAVTLPLGAAGSEISQILLDLRTSRALNWKTVNLIHD	75	N-terminus missing, C-terminus missing	0	ref|XP_008483871.1|PREDICTED: uncharacterized protein LOC103520549, partial [Diaphorina citri]	3e-46	100/100	Ligand-gated ion channel	1	0.58	1	0.61	0	0	1	0.6
DcitIR24	c51818_g1	AAAAAACTTGTTCACGTTGGCGCTGTCCAGGATCATTTTGATTGTCTGCAGACGACCGAGGATAAAATAGTTGACAATGTCCAAGTCCTTGAAGCGGAACAGTTGTCGTTTGACGCTGCGAGAATCTTCAACTGGCGCGATAATGTGACGTGTCGGGATGTTCTGCAGGAGAGACTTGTACTTGTGGTCGAAGATGAAAGAGTCATCAAAGAGTATCCCAGCATCCGTGATATTCTGCATGAGA	244	MQNITDAGILFDDSFIFDHKYKSLLQNIPTRHIIAPVEDSRSVKRQLFRFKDLDIVNYFILGRLQTIKMILDSANVNKFF	80	N-terminus missing, C-terminus missing	0	ref|XP_002423441.1|glutamate receptor, putative [Pediculus humanus corporis]	3e-32	68/90	Ligand-gated ion channel	1	0.98	1	1.04	0	0	0	0
DcitIR25	c53828_g1	AGACTTGTTTCAAATATCTTCTGAGGTCAAAGTTCTTCCGGTTGGGTAGGTTGTCCTCATTATATTCCTCGCAGGTGACATAAGTGAAGTTTTTCGACCACTCTCCTGCATCCAGCATTGCCTTAGCCGCTATGAACGTCCTAAATGCCAGGTCAAAGTAGAACGCAGCACTTATTTCAGGTTCAGCTGTCAGCCCATACGTGGTCTTCAAGTTGGAAAGCTTTTCCTTTGCCGTCGGATCTGGTTCCGGTTTGACATAGAGGATACTGGCATTTGAGCACGCACATTTCAG	292	LKCACSNASILYVKPEPDPTAKEKLSNLKTTYGLTAEPEISAAFYFDLAFRTFIAAKAMLDAGEWSKNFTYVTCEEYNEDNLPNRKNFDLRRYLKQV	97	N-terminus missing, C-terminus missing	0	ref|XP_008183092.1|PREDICTED: glutamate receptor ionotropic, kainate 5 [Acyrthosiphon pisum]	1e-35	61/81	Ligand-gated ion channel	1	0.53	2	1.11	0	0	0	0
DcitIR26	c65658_g1	AAAAACAAAAGAAGTCATCTCAAGGGGAACACGGGGTAAAATGGAACACTCAACATCGACCTCACCTCAATCTCAAACGGAGCCAGAAGGCCGGAACCAGTGGCGGATTCATGCGGTCGCTTCATCATGACTACGTACTGGGATTGTCCGAGTTCGATCCCCCACTTCCATTTCATCGCCTCTTCCTGTTGCAGCTGTAACTTGAGCTCCTCCTCTTCCGATTTGACCAGGGCCGCCATTTTGT	244	MAALVKSEEEELKLQLQQEEAMKWKWGIELGQSQYVVMMKRPHESATGSGLLAPFEIEVRSMLSVPFYPVFPLR	74	N-terminus missing, C-terminus missing	0	ref|XP_008477866.1|PREDICTED: glutamate receptor ionotropic, delta-2 [Diaphorina citri]	4e-21	82/89	Ligand-gated ion channel	1	0.98	2	2.09	1	1.07	0	0
DcitIR27	c29324_g1	ATTCCACTGACAAATTTTATGCTTACAGCAAGAACCTTTTGTGATGAGAGAGGAGAGCGAAGGAGGTGGAGGTGTAAAATACAAAGGTTACTGCATCGATCTAATTGAAGAAATTCGGAAACTGGTTGGTTTTGAATATGAAATATTTGTGGCTCCGGATAACTCGTTTGGTAACATGGACGAAAATGGTCAGTGGAATGGCATGATTAAGGAGCTCATTGAAAAGCGTGCAGATATTGCCCTCGGCTCACTGTCGGTAATGGCAGAAAGAGAGAATGTGGTGGACTTTACAGTTCCTTATTATGATTTGGTGGGCATCACAATCCTCATGAAAAAACCGAAAACCCCCACTTCGCTGTTCAAATTTCTCACGGTTCTCGAGACTGGGGTGTGGCTATG…	1224	MREESEGGGGVKYKGYCIDLIEEIRKLVGFEYEIFVAPDNSFGNMDENGQWNGMIKELIEKRADIALGSLSVMAERENVVDFTVPYYDLVGITILMKKPKTPTSLFKFLTVLETGVWLCILAAYFFTSVLMWLFDRWSPYSYQNNREKYKDDEEKREFNLKECLWFCMTSLTPQGGGEAPKNLSGRLVAATWWLFGFIIIASYTANLAAFLTVSRLDTPIESLDDLSKQYKIQYAPLNGSAAMTYFQRMADIEGRFYEIWKDMSLNDSLSDVERAKLAVWDYPVSDKYTKMWQAMKEAKLPNSLEEAVQRVRDSKSSSEGFGYLGDATDIRYLVMTNCDLQMVGDEFSRKPYAIAVQQGSPLKDQFNNAILLLLNKRKLEKLKEIWWNQNPEK	393	N-terminus missing, C-terminus missing	2	ref|XP_008183092.1|PREDICTED: glutamate receptor ionotropic, kainate 5 [Acyrthosiphon pisum]	0	88/95	Ligand-gated ion channel	13	0.65	20	1.02	5	0.26	2	0.1
DcitIR28	c3172_g1	CAGATACCGAACTTTCATCAGTGTAAACTCAAGTGTGTCGCTATTGATCATCCTCCTGATAATATTATCAAATATTCCGGTAACTCTAGTCAGTACACAATAGATGGCGTCGGATACAAAGTAATACAGGTGGCAGCTAAACATTTGAACTTCACACCCGAAGTTCATATCAGACTGGGTCATAATGAGAACCCTCAACATAGTTGGTACTATCTGGATGCAGCCATGGACAATATCACTGATGAACTGCTTACTGGTAAGATGGACATAGCGTTTGGTTGGTTCTCCTATGCAGATCCCTATCTGAACCCCGGTGTACGGTTAGGTCGTCCTACTAGTATTGACTGTTTCGGTTGGGGGGTACCATGGCGTGCTGGCAGTCGGCCCTCTACCTGGGCT…	749	LNFTPEVHIRLGHNENPQHSWYYLDAAMDNITDELLTGKMDIAFGWFSYADPYLNPGVRLGRPTSIDCFGWGVPWRAGSRPSTWANYVNEFSLGTWACVILAYLLFVATLYCFESDRSREALAACVLYAYAMLMEQESKVKNNTTHLRIFLTNWLWYCLIITTAYRASLGSFMTVPAHANDFNSMTDILKSELNIVGGPDV	201	N-terminus missing, C-terminus missing	2	ref|XP_008482036.1|PREDICTED: uncharacterized protein LOC103518730 [Diaphorina citri]	2e-178	100/100	Ligand-gated ion channel	5	0.47	2	0.19	2	0.19	5	0.45
DcitIR29	c13448_g1	ACGTTTTGACTGCCTCCGACATCACCCCACTGGTTGTCGTATCTAAGACGAGATCTGGAGGTTTGCCCGCGACTATAGTCTCGTTGAACTTCGCGCATAACATATCCAGAAATTCCTGGGGATCTGTCCCTGTGGCGACCACCTTGTAAAATCCATCGATATGAATGCCAAAGCGAGGGTTTCGGCGCACAAAGTTGAGCGCTACATCTACAGCTCTGTCTGCAACGATGTTACCTTCACTGTTGATGTACA	252	LDMLCAKFNETIVAGKPPDLVLDTTTSGVMSEAVKT	36	N-terminus missing, C-terminus missing	0	ref|XP_008467608.1|PREDICTED: glutamate receptor ionotropic, kainate 3-like [Diaphorina citri]	5e-25	98/100	Ligand-gated ion channel	1	0.87	0	0	0	0	0	0
DcitIR30	c47043_g1	TGAATCGGAAAACATTCACTGAAAAAAAAAAGTCCCTGAAATATCTCCTAGGTAGCTCAAAAACATGTACAGGAAATACAGGAATAAATGTGAACAGAATTCTAAAAATCATAGAACTAAAAAGACGAGGAATGAATTAAACTGAGCTGCTCATAAAATAGATAATGTATCATTAAAGCAAGAATTAAAACTCAAGTTTAAAACAGAACCTATACTTTAAACCAAACCTAAACACAACATGAAAATAAAAGCAAATATTGCACCTAACAAATGAAAATTTAGTGGCGAAAGAATGACAACGAACCAATTCGCGGCCATGCTCTTTCAATGGACAGTTCTCCTCCTCCTTATAGAACCGAACGCCATCTGTCTTCAGTTGGCCGAACGAAACCGTTCCCA…	4467	MTTNQFAAMLFQWTVLLLLIEPNAICLQLAERNRSHITLGRKGSSIKLGSTDNKIYNTSSRYIRTTSTTETPTEPATRPPRVTTSKQTLTTSTIVKLFFPPVKPVTTMFPVHSHRLHEKLHLGLVVPHTSFGKREYTKAYKSALDELKRSNKVKFNFFKSHEISVHMAMNSLTPSPTAILKSICQEFLSVNVSAILYLMNYEKYGRSTASAQYFLQLAGYLGIPVIAWNADNSGLERRASQSSLQLQLAPSLEHQTAAMLSILERYKWHQFSIVTSQIAGHDDFIQAVRERISYMTDRFKFTLINAVLFTKASDLEDLVHSESRVVLLYATREEAVRILSIANDLKITGENYIWVVTQSVIENLQTPSQFPVGMLGVHFDTSSASLVQGISTAIKVYAY…	1119	Complete	4	ref|XP_011261455.1|PREDICTED: glutamate receptor ionotropic, NMDA 2B isoform X4 [Camponotus floridanus]	0	73/83	Ligand-gated ion channel	337	4.44	524	7.36	90	1.98	30	0.51
DcitIR31	c16963_g1	GTGAATCTGAATGATGGTAAGAATTAAGAAATTGAGTAATGTCTCTAAGGTTAGTTTATCGGAAATAATAATGTAGGTAAATCTATTTAAAGTAGAAAGCAAACGTTGTGGATCACTGCTGCAATTGATGTAGTTATTGAAGCCATTGATCGCTGACAGGAGGCAAGCTTGATTTCTTGGTAAAGTTGCTCTGGTAATGTCGGTTCCTCACATTCTCGTAGTCGGTGATGGCGGCAATTTTCATCTTCCTGTTGAACTCTTCAATATTTTGCTTGTTCGCCGCGAACTCATTAAGCTGGGGATTCCTGTACTTGTACCACCAATATTCAAACGCGAGGGTCACACATGCCAGCGCAATGCCCACGAAAATGACGATGAATACACCACCTATGTTATGAA…	458	LSAINGFNNYINCSSDPQRLLSTLNRFTYIIISDKLTLETLLNFLILTIIQIH	53	N-terminus missing, C-terminus missing	0	gb|AJO62244.1|chemosensory ionotropic receptor IR6 [Tenebrio molitor]	2e-12	86/94	Ligand-gated ion channel	3	0.59	7	1.42	3	0.62	4	0.77
DcitIR32	c80516_g1	CTGGGGTAGGTATTGCAATGTAAGTTACCAACCTGTCCCCAAATTTCAGCAGTCTCCCTAGTTGGTCCCCATTGGCCATCACAATGATGTAGGTGTTACAGCCAGATTTTCTAGCCTCTTTCAGAACTGCCAGGGTTTTATAGTTGGGAGCCAAAAGATCTTCGTTGTCCCCCACGCGAATCTTAAAGTAAGGCACTTCATGAAATCGACTGTAGAGCTCCTTCGTAAACAGTGGCTGATAGAATCCATCGCTAAGCACCACCATACAATTCAAATCATCCAAAGTCTTATTCATGATGTCTGACACCAGGTCTTTGAGTTTGGG	325	LVSDIMNKTLDDLNCMVVLSDGFYQPLFTKELYSRFHEVPYFKIRVGDNEDLLAPNYKTLAVLKEARKSGCNTYIIVMANGDQLGRLLKFGDRLVTYIAIPTP	103	N-terminus missing, C-terminus missing	0	ref|XP_008469330.1|PREDICTED: uncharacterized protein LOC103506713 [Diaphorina citri]	1e-59	100/100	Ligand-gated ion channel	1	0.4	0	0	1	0.43	2	0.8
DcitIR33	c33253_g1	GTTGGTTATGTAATAAGAGTTCAATATTCCAGATTGAACCAGTAGCAGAATGATATCGTTGATCACGTGGATATATAGGCTTTGTTTTTTAAACATGAGGGCTAAGTTGTATGAGATCGGACACTCGGGGACAATGTGTAGCAAGACCTTGTCATCTTTAATGTAATTCTTCATAGCCTGAGTGGCGATATTCTTCCTTACTATACCGGCTGCATCACGTCGGTATGAGATACGAGTTAGAATGTTCTCACTCTTGTCCGGGGTAAACACAAACTTGTTAAACAAATTCCTATAGATGGCATTGCCATTGTCGTAGGTCTCAAACGTTTCACGTAGATTGTTTGCGGTGGATCGTATGGGAAGTCCAGACTCATCCAAGTCTGCAAGTGAATTGATATC…	1389	LKVNLETAYSIIFINGTRSINQILDEPNGLWWNLSTYYYFVLPRLSRNLHLIFERLWIEHSILYVFITTITNMEKVFVYNPFLPNSMRQIMSFNVANYKLINRFIRNRIKNLYGYPMKVVMFAVKQKAIKMKDGTFTGTDGLLLQLISNHMNFTPIITEPSDGNRYGWRSPDGNFTGMLGELINSRAEMGFNSIFIKNYHTTDIAFTTAFDVDDVCLVVPKSDLKPEWQGIFLAFDETTWLLIVLTYFVCVIVWYYIKSVIYDSFDHALLVLNVFQAFILAPLHQVPKYYSEKMIFLSILLFTLVISNSFQGSLVRLLTHPIYEPDINSLADLDESGLPIRSTANNLRETFETYDNGNAIYRNLFNKFVFTPDKSENILTRISYRRDAAGIVRKNIATQ…	458	N-terminus missing	4	ref|XP_008486318.1|PREDICTED: glutamate receptor U1-like [Diaphorina citri]	0	99/99	Ligand-gated ion channel	2	0.09	8	0.35	2	0.09	35	1.43
DcitIR34	c2553_g1	ATCCTGTCCTTCTTCTTTCTTCGATTTCGACCTCCGTGGTTACAGTTTCCTCTATCAAAGATCTTTTACAAAAATTCGCCCCGTTAGGAATGAAACCTGCGATGTAACATTGAAGCTAGAAACAACAGAACTCTCCCTCAAAAACACCAGAGATATACTCACTTACTCACCCTTAAAAACATAAGCAGGGAGTTTCGTCTCTCCACCTTGGAAGGTTTGATGGCCTCCCACTCTTCCTCTGATACCTGGTTGGACAATTCGTACTCCTCTGTCGAAGACTTGTCAATAGCCACCACCAGTACCCGTAGGATTTCTTCTACATGACACGACAGACCACCTACACACTGAGCAGTGGCGG	358	CVGGLSCHVEEILRVLVVAIDKSSTEEYELSNQVSEEEWEAIKPSKVERRNSLLMFLRVSK	61	N-terminus missing, C-terminus missing	0	ref|XP_008201658.1|PREDICTED: glutamate receptor ionotropic, delta-2 [Tribolium castaneum]	5e-12	55/75	Ligand-gated ion channel	0	0	2	0.66	0	0	0	0
DcitIR35	c43594_g2	ACATTACTTTCCTTCCTACAGGATGAGGAAACTAAAAATATGACCATCAAAGGCAGTTTACCATCTCTAGAACTTTGTAGAATACAAAAAATCCCATCAACTTATCTGAAACATAGTGTATCTGTATACGAAGGCATCTAATGAGAATGATGTTTATCTACAGAATGAACAAATTTTCTATCTACCTAATACATTTTTATCTACATACATAATTCAATATTAATTTGGTACCTATATTTTCATTGGCACACTAAAATTAAAAGAAAATGACCAAAAAAAGATAGTTTAAATACATTTAAGTACCTATAGGTATGTATAGTAACATTATTTCCGCGATAGTGACTGATTGTATCTTGGTAGTTGTGTTAGTTTTGTGAACCTTTCTGTAGTTAATTAACT…	7250	MQLIFLAWVLFIRQVLSHYSPPGDLHRGVYVALVYTNGYEAAVTKLNRTLSTMATELSAATNTLVSPLVIPLPSSFTGFNDVHSAWLNKTVIATVVLAPDSPGLLPALASLNQRAPLFWATGQVVKGYLEREPLGAFEIRLEAGLHDVFQALRSLLIVTHWHSFTLIHTTLPFTSSLLHVISKPPLSPQIFPLRPNASPYAIFRMLSEISRATKGVVLLMSDGKVTKKVMDEAKRLHMVDGDFVWLWIDTSAAVTANQTSSKQNIDNDPVEIITENREKRSKPFRPLDSNNTFVRNKRRRFVFFHDDFYNKRHPLPFPTPSRPPHHVNYSVPPLPVGLLAIKALPMKIDKHFLRSTMRMLFEVTRNTYTRYCSRPSSPSCYHSSSVFSETNFTHLLFRE…	1401	Complete	4	gb|EFA09473.1|hypothetical protein TcasGA2_TC010967 [Tribolium castaneum]	0	45/59	Ligand-gated ion channel	940	6.87	1636	12.18	58	0.44	36	0.25
SNMPs
DcitSNMP1	c43309_g1	CAAAATATGCATCTGTAAAGAAGGGTTGTAATGTAGGTATATTTCTAGTTCTGAGGAGAGAAATTTCCAAAAAATCTGAGGAGAGAAATTTCCATTCAAGTTAAGAGGTAGGTATCAGGTAAGTACATAATTATCTACAATTGGATCGTTTTGCTTATTTAGTGGCTATATTTAATGTAATAGAAAGTAAATATCAATATCACTATGTTTTTTTTTTAAAAAAAGTACAAGTAGGTAGGTAGGTATTTGAGCAATGGAGGAAATAATTTGAGCAAATTAGTGAGTACTTCTTTAGCTACACTAGGGAATAATATTTGTAGGTACTTAGTTAAAGAGAAGGTGTCTATTTAGAGTATTTAGACAATACCTTACTAAACTAATAGTCTTTATCTAACTTAT…	2530	MPPGSGFIIAGAVLLVFGVWFGWFGFKGILKSQIGKQVQLVEGTEMRAVWSKLPLAIYDDIYFFNVTNPNDVYKGEPPQLEQIGPYCLDEWMEKVGLIDDEATDSVAFNFKSTFYFNEKRSKGLTGNEEIVMPHFILLGMLLQTARDTPGALAFIDKAIDPIFNGQKSLYLKTTPNQILFEGIYLNCTSKKVAPKAICAVLQAKGAEMGVQKAGDNIYKVSIFGHRNATANKNRLEVLRGKKNFRDVGKVTKFNGKDKLSMWAGDECNTIQGTDSTIFPPFQKREDDLVFFVADLCRSIRLQYNGQKISSRGVHGGRHETTFTILANDSASRCWCPKSGCLDKGALDLSKCVGAPMILTQPHFYDGSEKYLSRVRGLNPNKQDHGIYMDIEPITGAAFD…	526	Complete	2	ref|XP_012257194.1|PREDICTED: sensory neuron membrane protein 1 [Athalia rosae]	9e-128	41/61	CD36	102	2.25	160	3.6	169	3.89	12	0.25
DcitSNMP2a	c45101_g1	CACAAATAGATTAGAAGTTCGATTTTGTCTATTGAGTCCGAAGTAGATCTATCAGTGAGCTTATGTAAAATAGAACACTGATTATTTGCTGTTTGCAATGGTCAGTTAGTTGATTTTTCTAAGCCTATATATAATTCATTGATTTCTTTTATTAATCACCGTAAAAAACTCCATTGAAATTTAGATTTTAATTGTTGAGTTCCTTTTTTTTTACGATTAAACGAGAAAACGACGTATTTTCCGGTTCTTGTGTGACCATAATTACTACTTTTTTCCCCCTTAAAGCGTTTGAATTTGCGTTTTAAAAAATCAAACACTACCTTGTATGCACCATAACGTCCATAACTACATTGAATGTGTTGGTCAAACAAAATCCTTGCATTCTGAAGGTCCCGGGTT…	2354	MNGLPRADRNGLLDTKALNGRKSEDNDKFRSLSRTMQSQLKQARKKDFMGKPADRNTLVYFVRENLMLLLLLLISVLCVYTFWFTYSYWKLIRHKNILEPNSRALRLFKSVPMENMKVCISIFNYTNIDEFNLNNSVPFDVESVGPFCFRDIPNKKDVSFNADETEISFQEDSSVRFLPNESKGTLDDLVVVPNIPLLGVFHQVLERSYVIRLAMATKIKLYSYEPFLQLKVSDFLFGYYDELLEWIYKMGKTVGYESPMRRFSLLDSVMKSMNSRYTLDTGLADVNRLGDMIVYNDQTRLSVWKTDECNEFRGSYGAYWSPASVREGGNVSFFNGFLCRNVPLVKEQDTRYANFISVARYQSSPDLFTYPSNASESCYCLEEPCIDNLFSVGKCLSGP…	566	Complete	2	ref|XP_008468148.1|PREDICTED: sensory neuron membrane protein 1-like isoform X1 [Diaphorina citri]	0	99/99	CD36	1818	44.2	1349	33.44	403	10.2	463	10.57
DcitSNMP2b	c44660_g1	GGTAAACATAGATTTTTTTCAGATTTTCTCCTTAGACCAATATGACCATAATTATTGCGATTTAAGATATCAAAGACTTCAGATCATTTTTTTAGTCCCAGTCTATTCGTCCATCTCTAGAAGTAACAAGTAGCATTTGTTTGTTCCTTGGAAAAATAAAAAATAACATATAATTTTTTTAGTATCTTCAATCTATTATTTACCTTGTGTTCTTTTTATAAAAGAGTCTTGTATTTTAGTATTTTTATTTTGACTACCTGCTAGGTACTTCTTTTTGTATTTTTCATTAAATTACCCCCTTTTCTAGGTAACCTTTTTTTATGTGTGTTTTGATTGAGAATCTTTTTTTTAACTTTGAAAAAGGACAATCGGACAAACCTGAAACCATCGGACAAATGT…	3074	MPPQTKPTPFHRHLSGSKEELKPLQTPSTHIGFTTDHIRKSADLREVSSHHQSQTQNNNTEFPSDCHRNPAENAKPSDGSSNVFIAKWRSKEVLNGCLPLNSDCPEAPQGYAPLLASPVKCSSPPFHEPLDDGPPEIAGTTYTIMDKPGKGRRPDQLRRKKTNLYYRQMHKYLLFRSDQQLLYQSCIFVFGSLISVLLLYILWFTDLYWLSIRRINVLEPDHSISFRNFHKIPVVDNTLCVTIFNITNLDEFYASDHEAVLDIQPVGPYCFREDLEKVHIRFNENRTRVSYSENSSFHFLPSRSNGSLNDVLNVISFPYLTITARVSEMNLLAKLAISTQMKTAKYQPFVTLTARQFLYGYEDDFLTWTYKVGTTFGFYVPYKRFSMLDSILDQINSNF…	666	Complete	2	ref|XP_008480060.1|PREDICTED: uncharacterized protein LOC103516850 [Diaphorina citri]	8e-135	78/81	CD36	3322	79.05	3090	75.47	552	12.77	893	20.55
DcitSNMP2c	c42744_g1	TAAAAAAAAAAAAAAAAAAAGTTATTCGGTCATTCTTCCCCGAGCATCCCAATATTTGTCTAAAATATCTTTGCTGGCTAGTCTGAAAATAAAAAGTGGAAAATAGGAAACACCAATGTCTGTACATCAACTTGAGTTACACCCCTCTACATATTTTATTCAGGTCTAGAAACATAATATACATTAGAAATATGGTTAGGATCACACCCAAATATTTGAGTACGATTTCCATCACAGGGAGAGTGGTGAGGGCATGATAGAGAACTCTGCTAGCGTCCGGCCTTAGGTTGTGAATCGTCCTGGTCAAAGACATGGTAGGTAATAGGCGGCCATTTTGAATCTTGGGCGGTAAAGTCATGAATGAAGTCTTGCGGACCTCCAGGTTAAGCTGCATCCGCT…	1747	MTRRSSLYSPIKTDKSMTKIYYFVSDGIKREPLKLWRSLFLLLLIALCIAFTSTLWFTNAFWITVRRFNVFENNSLSLDYFQHPPVERMSMCIHIYNYTNVDRFYSDESEEEEDQLAVDFLGPYCFKETPEKQAPTFLDDNERLSYQENSVFTFDPEMSNGSLTDELMVPNFPYLVTTSMAVDYNALIRIALASHIRSHRYQPFIRLNASDFLLGYDDPLLEWVVGMAGLGGMKVPFTRFGLLDALQTFINVNVTVETGRTNPSHVGRVSSFKGSPSMNLWKTNTCNAYQGGEGTFWDANALQRGDNVVFFATLVCRNIELTKIRDVDFLGSKVPQYEPIPDIFNKDRPAYDCYCNNCTTNLLDLRQCLDGFPFKATYPKFYGLDASHLTHLKTLPTPD…	507	Complete	2	ref|XP_008488225.1|PREDICTED: sensory neuron membrane protein 1-like [Diaphorina citri]	5e-149	90/90	CD36	445	18.83	574	24.03	220	11.04	212	12.82
 TMD − transmembrane domains
