# Supplementary material for: Antennal and Abdominal Transcriptomes Reveal Chemosensory Genes in the Asian Citrus Psyllid, Diaphorina citri
Source: PLoS One. 2016 Jul 21;11(7):e0159372. doi: 10.1371/journal.pone.0159372 (PMC4956155; doi:10.1371/journal.pone.0159372)
Supplement: S6 Table — (XLSX) [file pone.0159372.s010.xlsx]

## Sheet: S6 Table
S6 Table. List of D. citri chemosensory genes putatively involved in odorant degrading.
Name	Gene ID	ORF	Transcript	Contig	AA Sequence	ORF	Completeness	Blastx best hit	E value	Identity/ positives (%)	Pfam family	Read_count(FA)	FPKM(FA)	Read_count(MA)	FPKM(MA)	Read_count(FAB)	FPKM(FAB)	Read_count(MAB)	FPKM(MAB)
		Size(bp)		(bp)		Size (aa)		Reference/Sequence name/species
Cytochrome P450s
DcitCYP1	c61936_g1		CAAGGCGCGAGGTTTTCATAGCGCGGTGCGCGACGCCTATGGGGGCGGTGTTACCGTGACGCATGATCTCCATGATGGTTGCTTCCAAGTATGGGCATTTGTATCGATCCAGAATCGTAGGTTCTTTGTTGAGCGAATCAATTTCCTCCTGGATTTTTCTCTGGACGTGAGGATATCTGATCAAATACAACACGGAAAAGCTCAGGGAATTGCTCGTCGTTTCAGATCCCGCCATGAACAAATCCAGCAGGAGTACCAGGAGTTGATCATCCGAAAATGAAGAGGTCTTGTTGGATCGCGCCCTCATTTCTTCAATATATGCGCTGACCAGATCATGAAACTTGTCAGTATTTTTCTTGTGATCCGAAACAATCTCCCGCAAGAAGGTCCACAGGTTTT…	889	LVSGFKAVREVLTRDEFDGRPSGYFFRLRALGRRLGLVFVDGPFWSEQRKFSMKHLKEVGFAKERMADLITTEVECLVKLLKRKEGENIDCAGLFDIPVINTLWQMMAGSKFEYEDKRLAELLTLIHLSFRMLDMSGGLLNQMPFLRYFAPSTSGYNTVCHILENLWTFLREIVSDHKKNTDKFHDLVSAYIEEMRARSNKTSSFSDDQLLVLLLDLFMAGSETTSNSLSFSVLYLIRYPHVQRKIQEEIDSLNKEPTILDRYKCPYLEATIMEIMRHGNTAPIGVAHRAMKTSRL	296	N-terminus missing, C-terminus missing	gb|ACN93795.1|cytochrome p450 [Reticulitermes flavipes]	2e-87	50/71	Cytochrome P450	8	0.6	12	0.91	2	0.16	2	0.14
DcitCYP2	c46255_g2		TTAGATTTTCGCAAAATCCTTTCGGAACGTGAGAAAAAAAAGTGATATCAATGAGAAAGTAAATAAATGTCTACAAAAATCCCAAGAAGGTGTAGGTTCGGTCCCGGCCAATGAAAAAACATTGAAATATTACTTAATGAAAGAAAACTGTTCGTTTTATTTCATCAAAAAGCAAAGTGTATCAATGATAAAGAAATAATGGAAAGTAAGAAGTAGACATACTTGTAAAAATGAGAACACGTCAAAGAGTAGGTGGGGCTAACACACCCAAAGATTAATTTCCCCGGTGGAATCAAAATTAGGTCCGTAATAAAATATAAAATACAGTATCTCGTATGTAAAAGATTGTTTTAGCCGCGACTAGCATTCAAACTTGTATGAGCCCCTCTTGGTTCAAGT…	2250	MNKLFLSFFLSTFITYLFIHVWKHRRYYYLGLKIPGAPLLMLKSFFSMEVITRAYIDTFDTTRSTNKLKSIGKVWLGPKLIIFVMDPDLTHELLRDNLQKADFYRFLDEAIKNGIFRENLIPKWAHRRKIIGSSAFKLSALKSYVEIFFQESSILANKLAPFAKRHQAFDPVNFMSLASLNMILRATCGVDFKVQQRHHEEHPFITAVEKAFEIFILRAVKPWLGVDFILSLFGYKKQLDQACKTMRAFTENIIEKIKTKIVQENSTVEDSIEGQPKIMEWNMFGDLIKEQPKITQDQRKTLDNASLVPLHEVLDLSKETFVEILVRDHLTNTHQEQRITHSELIDEVLTVVGAGYDTTKTTNSLTLIMLALHPKIQQEVYDEIVQVLGDDPETVPTYD…	560	complete	ref|XP_008473984.1|PREDICTED: cytochrome P450 4C1-like [Diaphorina citri]	0	92/93	Cytochrome P450	1799	51.09	3044	88.1	441	12.62	543	14.32
DcitCYP3	c48689_g1		GTCAATATTAGCAAACAGTTCTGTCAGTAGGGATTGGATCTTCTTCAGTTCTTTATCTTCTGGTGAGTAGCGGATGCCGGCTAACATGGACCAGAGCGTGTTGAGGACTGGCACCGAGAATGCGTCCCTCATTGGAATGATGGCACCTCCATCTTGCACTTCTTGTTTGAACAGTTGCACAAGTTGATATGCCTCTTCCTCCACAAGCTGCGCCATGGTTCTCTTACCGAATCCGAATTCTCTCAACTGACGCAGTACGAACCGTCTCTGTTCCACCCACAGTTGTTCATCCGTTACCAGAAGTCCCTGTCGTTTACCCCAGGTCCTAGTCTCATAGAACGGACCGCGGGGCCTCCCATCAAACTCCTCCTTGCTCAACATCTCCTTGATGGCGGGGTA…	667	MWFEIFLVFVIICILAYLDTKKPRNFPPGPDWIPILGSALAIQKLRNQTGYLYQACAELSKQYGPVVGLRVGKDRQVVCFGYPAIKEMLSKEEFDGRPRGPFYETRTWGKRQGLLVTDEQLWVEQRRFVLRQLREFGFGKRTMAQLVEEEAYQLVQLFKQEVQDGGAIIPMRDAFSVPVLNTLWSMLAGIRYSPEDKELKKIQSLLTELFANID	214	N-terminus missing, C-terminus missing	ref|XP_008475341.1|PREDICTED: probable cytochrome P450 303a1 [Diaphorina citri]	6e-144	98/97	Cytochrome P450	2	0.22	2	0.22	6	0.69	11	1.15
DcitCYP4	c74656_g1		AGCGCTACCGCGCTCCTTAATATCTCTGATACCCATTAGAGTGGCCCTAGAACACAGCGCAAACAGTCCCACCCCTACTCAAAGTACACAAATACAAGGTTCATTTTCATCCGTGAACGACCAGCTATCCCGTTCAAGCTGCGACCGGCGCTGCAAATCAAAGGCGGGATTGCAGAGTCATCCTGCAGAGGAACAGTTCAGTGCTATCCCGGTATGGTCCAAGG	224	LIPIRVALEHSANSPTPTQSTQIQGSFSSVNDQLSRSSCDRRCKSKAGLQSHPAEEQFSAIPVWSK	66	N-terminus missing, C-terminus missing	ref|XP_008480020.1|PREDICTED: cytochrome P450 4C1-like, partial [Diaphorina citri]	5e-06	100/100	Cytochrome P450	1	1.42	1	1.53	0	0	0	0
DcitCYP5	c67604_g1		AATTGCATTTACATTTACATTATTACGTAGAACCTAGCCGTGGAGTTCTGTGGAAACGGCATGTGGATCAAATCCTGAAACATCCTCTTTCAATAACAAGGAGTGCTGATATCACTATTCAGGATGACAACAATGTTCCTCTTGATGATGACAATATTTCCCTTGACGACGACAATATTCCTATCAATGACGACAATATCCCTATCAATGATGACAATGTACAACCCAATGATGTATTTCATAGTCCTGATGTTAGATGTTAGTGAACATGAGGATAATGATTTCCATGATGCTACCAGTTCTGATGTTGGAGAAGATGAAAACATCACTTCCCCTTCTGTCATTGTAAATCCAAACCCCTATGTTACCCGAGCTGGGAGGACGTATAGACCACAGGAT…	502	MTTMFLLMMTIFPLTTTIFLSMTTISLSMMTMYNPMMYFIVLMLDVSEHEDNDFHDATSSDVGEDENITSPSVIVNPNPYVTRAGRTYRPQDWYG	95	C-terminus missing	ref|XP_008479911.1|PREDICTED: cytochrome P450 4C1-like [Diaphorina citri]	6e-17	97/98	Cytochrome P450	5	0.84	1	0.17	2	0.35	3	0.49
DcitCYP6	c29661_g1		GAAAGTGGGAGCAATCAGTTTACGATGTGTCCGCCATTTCTCTCCAGTGGAAATCAGAAGACCATTTCCTAACCAGGGCTTATAGAATTCGTATTCAGGAGACTTGTCAATGTAGACGGGACTTGACAGAATGATCTCAATGTCACGGGGATCCTTCAGGAAGACAATGAGTCTGGGACCTAACCAAATTTTAATAACTGGTTCATCTGCAAAATCATTTGCCACTTTCTTCATATGATCAAATATGTTACAAGGCGTTTTTCCTAAAAGTTCAAGTGCCTCACCAACCAATGGTAATCCTTTGGGACCCGGTATCTTTCCAGCTAACTCATACAATCTTCTCCTAGTTATACGATAGTAAACAAACCATAGTACAAGAGCAGATACCAACAGTGTGGT…	828	LLVGYLSILYAVNRSEMSTIGAGVATVSSLTVTTLLVSALVLWFVYYRITRRRLYELAGKIPGPKGLPLVGEALELLGKTPCNIFDHMKKVANDFADEPVIKIWLGPRLIVFLKDPRDIEIILSSPVYIDKSPEYEFYKPWLGNGLLISTGEKWRTHRKLIAPTF	165	N-terminus missing, C-terminus missing	ref|XP_008478847.1|PREDICTED: LOW QUALITY PROTEIN: cytochrome P450 4g15-like [Diaphorina citri]	6e-81	99/99	Cytochrome P450	24	1.96	22	1.83	68	5.79	62	4.82
DcitCYP7	c25089_g1		CTAGTAGCTCTGTCAAACTTTCTTTACTTGGCGGGGCGGAAAGCTACCGCGCTCCTTAATACTCTGGCTAAAGTCCACCGCATCGGGTGGAAATTAAACCGATTGCTATTGGTATCCGTAGACTTAGTAGACTACTCTGGCTTAACTTGGGTCAACTTAAGCCAATGGGTTGAATTTAAACCGACTGCTATTATTATCCGTAGAGTATTCAATACTCTGGTTTAAGTTTGGTGAATTTGAGCCAATGGTCTCCCACAGGGGCAGACAGAAAGCTGTGTTTCGTGATGGGATAGTG	295	TIPSRNTAFCLPLWETIGSNSPNLNQSIEYSTDNNSSRFKFNPLA	45	N-terminus missing	ref|XP_008475271.1|PREDICTED: cytochrome P450 6a2-like [Diaphorina citri]	3e-09	100/100	Cytochrome P450	4	2.07	5	2.7	6	3.32	46	24.33
DcitCYP8	c38349_g2		ATTCGATATCACAATAAAAACAAGGATTCCGTACAAGGGTAATTATTTCGAAACATTAGGAAAGTGATTCAGTCAAGAGCAAACGGCCGAGATGGAAGTTTAAAACTAAGTTATTGTGCACCATCAGTTCCGATATCCCTTGTCATCTTGGCAGCCTGCTGTTCAGCAGGAAGGCGGCTCCAAACATCTCTCTCTACAAATTAAAAGTTAAAATCAATATTCGACAAAAAAATAAACGATGGGTATTCTCACGGATTCTCTACTTGTAGACACAATCGCCTTGATTCTAATAGTGCTGTTCCTTCTATACAAATACTACACCAAGGATTATTCCCACTGGAAGACCCTGGATATTTCCTACCTGGAACCAAGCTTCCCATTTGGTAACGCCTACCCAAA…	1863	MGILTDSLLVDTIALILIVLFLLYKYYTKDYSHWKTLDISYLEPSFPFGNAYPNLVQGRPRHEFTQDLYKEFKSRKQPYGGYYVLNIPELIIVDPALLKNILISDFNTFPDRGFHNFELEKEPIVRHLFNLEGHYWKGLRQKLTPTFSSGKLKFMFETMKACSEDLTVYLERNPRETDSVDVKILCECYTLDVIGSCAFGLKVNCLQDPGSEFRKASLRLFRSSFGLTLKRALLRAAPHLSKFLNIRQVSPELTKYFTDLVQQNIEHREKNNIERADFLNLLLELKKKQEEQGLTEDKVAITLDCIVAQVFLFFIAGFHTSAYAMSRCLEELANNTNIQDKLRAEIREVTQNSGGEVTYANIKEMPYLEKVVKETLRKHPSLPQLNRRSVRPYTMPETG…	510	complete	ref|XP_008467610.1|PREDICTED: cytochrome P450 6a2-like [Diaphorina citri]	6e-172	74/78	Cytochrome P450	92	3.02	58	1.96	466	15.65	437	13.48
DcitCYP9	c38950_g1		AAAGAAAACATTTTATATTAAATAAATATATACAAATCTTATTACAGTTGCATCATGTCCAAGCGTCTACTGTGTCATACGACATTGACAGTCAAATCATTCGATCAAATTCCTGGTCCTAAATCTTTGCCGCTTATTGGAACTCTTCATAAGTATCTGCCCTTCATAGGAGAATATCAGTTTGATCGTCTACATTGGAATGGTCTGAAGAAGTACCGCAAGTATGGGCCGCTAGTCAAGGAAGAGATTGTCCCCGGAGTGAGTCTAGTATGGGTGTTCACTCCGGAAGATATTGAGACTGTGTATCGATGTGAGGGTCGCTACCCGGAGCGACGTAGCCACCTGGCACTCGAGAAGTATCGGCTAGATCGGCCTGAGGTTTATTCTACAGGAGGATTG…	1635	MSKRLLCHTTLTVKSFDQIPGPKSLPLIGTLHKYLPFIGEYQFDRLHWNGLKKYRKYGPLVKEEIVPGVSLVWVFTPEDIETVYRCEGRYPERRSHLALEKYRLDRPEVYSTGGLLPTNGKEWCRIRSELQKGFSEIKHVRSHLDLVNQVMDEFIELRIGQRATFQDFLPELSRLYLEIMCLVAFEKRLHSFTADQISSQSLSSKLIEAAYTANSCVLKTDNGPQLWRKFDTPLYKKLKMAHGFIEEQALKFISQKSSRVASVQTNQATSLLENYLANPKLSRRDIVGMSVDILLAGIDTSAYTTCFLLYHISRSASAQQRLFSAVKHLKRGSVTSADYDGCAYAKAVLKETFRLSPISVGVGRILNKETVLSGYHVPAGTLAVTQNQVSCRLSQYFPS…	485	complete	ref|XP_008480657.1|PREDICTED: cytochrome P450 302a1, mitochondrial [Diaphorina citri]	0	99/99	Cytochrome P450	73	2.61	36	1.31	121	4.51	54	1.83
DcitCYP10	c43253_g1		CTTTTTATTATTTTCAATTTTATTTCATTTCAAATATCATTACAAGCAGGTATTAAGGTGGAAGACGGACACACTGTTCTATGCTGAGACCGCACTAATTAATTCACATAGGTAATCATATCCATGTGCCGTGAATCAATGGAAAAAACACACTAAGTGCCAGTAAGTAAGGTAGATATCAGAGCATGTTATGTGATTCAACACCGATTTACATTCAAGGATTCAAGTGCTTGCTATGTGGCGGTACCAGGGCGGTGTGGTGTTATGTTAAGCTAATACTCATCTCCCACTATACCCTGGGTCTGAACTTTACGAAACATCCATGTTTAAATTCAATGACAAACCGAAATGCCGTCAGACAGTCTTCAATACGTTCGTATTTCTCGGACGGCAGAAATT…	2367	MILVFLATVLAVYICKYYWTHRKLFLYAWSIPGPLALPLLGNLVNFRTWKTALFKDYLSFYLRYGGIYRIWAGHNLLVVITDPDMAETLFNLKAEVFPKPVFFDFFSVMFGQSIFFQGDYSAWKKHRKVLNRVFQTGPMTKLIPHLHEKVLDYSERLMTVPCIQRVDEMLYPWQCDVITHTLFGLKFKPTEIDLICYVNKQFFKVPTYNIGRVKPFNVGIFRRTKRGKKLDCTA	234	complete	ref|XP_008479438.1|PREDICTED: cytochrome P450 4c3-like [Diaphorina citri]	0	97/98	Cytochrome P450	431	12.5	418	12.51	42	1.59	22	0.49
DcitCYP11	c36182_g1		TCTCTCTCTCTCTCTCTCTCTCCTGGGGGCTCCATCATCACCGAGGTGTCATTTTGAACTTGAGTTCGCCATCAGGGGCGTACATGAATGTCACCTTGTACTCCAGTGGCTTGTGATGGAACTCTAGTCTGTATGAACGAATCAGCTTGGCGAGGAGAATTTGCATCTCCAGATCTGCAAACCGTCGCCCCAGACACATCCTAGCACCATGACCATAGGGGAGAGATGCAAACGGGTGTATCTGAGAATGAGGACACCCTGTAGTTGAGGATTGCTTGATCCATCTCTCCGGGTAGAAGGTCTCGGGATCAGATACATATTCCGGCATGTTACCTGTCACTATGGTGGGAAACACGAGTTGAATTCCTTTAGGGATCCTGTATCCACAGATGACCATAT…	1733	MAALDCLSRLLMKSLSSLYVQSIVRASSTTSTPTTAASVRNQSSVSGLLDAESAALDNTGLSQGELDSARPYSQVPGPKPYPLLGNTWRLLPYIGQYQISNLADVSAQLYRDYGKIVRLGGLVGRPDLLFVYDADEIEKVYRQEGPTPFRPSMPCLVHYKSVVRKEFFGRLAGVVGVHGEPWREFRTKVQKPILQLRTVRKYIEPIENVTDYFIQRMNEMKDENSEMPADFDNEIHKWSLECIGRVALDVRLGCLNPDLTGNDEPQKIIDAAKYALRNVAILELKLPFWRYIPSNLWRKYVSNMNYFIEICMKYIDSAMERLKTKSNLNENDMSLVERILLNEPDPKTAYVLALDLILVGIDTISMAVCSMLYQLATRPEEQEKLHQELCRILPDPSQP…	554	complete	ref|XP_001948959.2|PREDICTED: probable cytochrome P450 301a1, mitochondrial [Acyrthosiphon pisum]	0	79/88	Cytochrome P450	51	1.71	56	1.91	26	0.91	43	1.36
DcitCYP12	c51208_g1		AGTCCCTTTACTCCCGTAGTCTAAGATTATTTCTAGATCATCGTAGCAACTGTCTTGTGTTCTATCTATTTGCTTTCTATCTAGGTATGTATTTGGGTTCTGTCTATTTTGGATACCGTCCTTAACGGTCTGTCGATATTTGCTGCTTTTTCAGCACTTTTTTGTAGGAGAGCAGTTGATCAGGGCTCCGCTCCTGGGACAGCTTCTCAACTCTGAACTTGTTAATTAGAT	231	LINKFRVEKLSQERSPDQLLSYKKVLKKQQISTDR	35	N-terminus missing, C-terminus missing	ref|XP_008482854.1|PREDICTED: cytochrome P450 4V2-like, partial [Diaphorina citri]	2e-09	91/93	Cytochrome P450	0	0	0	0	0	0	0	0
DcitCYP13	c38392_g1		GTTTATTTTTGTTATCAGTTATCAGTGCAGAGTGGTGATAAGAACACAATCTCACGGATTAACTCCCATTTTACATCTATTTGTGCTAGGCTGACCTAACTGTTTAATCAAATTGATAGTGAGCGGATGAATAGATTAAATAAAGTGAGACAGACATAGAGAAACGTCCAATTATGAGAGAACAAAGCAAGGAATTGCATAACATTTGAAACAAAAATCAAAAGTGCCCATCTGTAAGTCTTCTCACATCAGCTTGCATAGTGGTCTCACACCTAGGACTCATAGGAGATTTTTACACAATGAATGACTTACTCGGCCTGCTTCTCTCTTGGCCAATCATTCTAATATCCACTCTAACATTCCTGTATTGGCACTTCACAAAAACATATGACCATTGGA…	1905	MNDLLGLLLSWPIILISTLTFLYWHFTKTYDHWKKRGVVFEKPILLFGNLKERMLFRQSFHEYQRDAYFKFEGHPYAGLYEGRRPSLMLRDPELIKHVMVRDFEHFVDRPTFRLRSPAYTRNMLINLKGNEWKQVRQIMTPAFTSGKLKQMHSLVEQCGKQMEEYFDSNITEVNPKLEIELKDFLGRFTLDVIATCAFGVESNSIKFPESELICVMAKFGDIPVYKRVILFMIIVFIPMFARFIPLSLFNSRVMEYLVALSKKVAHMRKTEGVRRNDFLQLMVEHQDDSNAPSDDVIKVKTVTVGENGETKQKVFLSEDTVTAQSILFLIAGYETSSTLLMFASYQLSLNVDIQDKLRAHVNEILDKHGGKCTYEALQDMSYLEMVLNETLRMHPSVAR…	524	complete	ref|XP_008470686.1|PREDICTED: cytochrome P450 9e2-like [Diaphorina citri]	0	99/99	Cytochrome P450	812	24.49	741	22.77	1143	35.87	920	26.23
DcitCYP14	c4544_g1		CATCTCTCTTTGTCATCGCCAAAGATACTATGAAGTTCTTCAAAAATCTCTTGTTGGACTTTCTGATCCATGGACAACAAAAATAAAGCAGCAGAATTGGCACTGGCTGAGGTATCTTGTCCAGATACTATCAGAGTGATTGTTTCTTGCATAAGTTGCTCCTCAGAGAAGCCATCTTTTTGAAGATCGATCATCGTGATCTTACGATTGGGCATACCGTTGTTGTTGCTATCTTCATGTAGTTTCTTCGTCTTAGCCATGTCAATTATTTCTCTAACAACATTTCGAGCAAAATTTTCAATGCTTATCTTCAAATCTTTGTATCCAAAGGCTTTGAAAAGTAATTCGTTTTCCAACCAAGGCCTTACAGCAACGTCCCAAAACAGAGAAAAGAAC	396	LFWDVAVRPWLENELLFKAFGYKDLKISIENFARNVVREIIDMAKTKKLHEDSNNNGMPNRKITMIDLQKDGFSEEQLMQETITLIVSGQDTSASANSAALFLLSMDQKVQQEIFEELHSIFGDDKER	128	N-terminus missing, C-terminus missing	ref|XP_008471447.1|PREDICTED: cytochrome P450 4C1-like [Diaphorina citri]	5e-71	100/100	Cytochrome P450	2	0.52	0	0	5	1.36	1	0.25
DcitCYP15	c24434_g1		GGTCTGCTCCCTGTTTAAGGTCCCATAGCCAGACAGAAAGCTCTCTTCTACCCCATTGATGAGGATGTTATGTTTCTAGATTCCAAGATTTGGTTTCCTGCTCCTCAGTCTGATTTGACAGTTGTCTTTCAGTTTCAGCGTGCCGTTCATTTCGAACTTGACATCTCGCATCGTTTTGCACTGGTCGCTGGGAAGTATTTCGAATTGACGAAGCATGGTGGCGAGAAAGATTCTCATCTCTTGCATGGTGAATCTGCCGCCCATGCACCGTCGAGGTCCCGAACTGAAGGGCAGGAAACAGTGGGGGTCCCGTTGGGCGACCTTGTCCGGGAGCCATCTGTCAGGGTCGTATACATGGGGCAGGTCGAAATAGTCGGGATTGTTCTGGATGGTGTGTAT…	1920	MSFLARLLGNPLFWCLSLVAISLHYIWRNRSFYIISWKLPGPFSLPLIGNALNLIMDGGIPNAISMMTNNMETYGKHSRVIRIWACQELYVLVADASVAFQINKMPDKPDFYSFLGGLYIKGGLASDIDVDHWRWARKLMEPFFSLKNIKSWIQISHEESLHTAEYLQKYASSGESFLPLKTLRLFGMHVVGRAFFGSNLQSFSPKEKETALDNVEKMFEHFLHRVLVPITKNLLIYSLIGLRRKENILMKQLVRDIDKILEEKISRIKAGIDVSEDDYLTKLMREPELYMEVRQQAGTIMVGGIDTTSTEIFSILVMLALHPDVQNKLRKEIIDVLGDDVTQTPTYDNLMKLDYMERVLKEGMRMFPPVPVLAKKVATETKISTDIGEYTIPAGTTVL…	508	complete	ref|XP_008470462.1|PREDICTED: probable cytochrome P450 313a4 [Diaphorina citri]	2e-154	93/94	Cytochrome P450	47	1.42	51	1.57	6	0.19	2	0.06
DcitCYP16	c42592_g1		TTTTTTTTTTTTTAAAATTTATTTTTTTTTTTTTTTTAAATAAATAAATGAAATAGGTAACCATGTGTGTTTGTTTTCTAATGTGTCAAATTTAATTTTAGTGTCAGTGATAATTTGGATTTTCTCTCCTTCCAGACTGAGCTACTCCACACATTATGGAGCTTCTCCACATTTTGCTCACCTTAGTTGTGGTAGTGCTGGGTACCAAACTGTTCTATTGGTACAGGAGACGATTAGTTTTCATTCGAACAATCGACAAGATACATGGTCCTCCATCTTGGCCTTTGCTTGGCACCGTCCTCTATGATTTGGTGCCCCGCGACAAACTGTTCAAACATGCCATGGCTCGGACGCAGACTTTCAAGCCCGTGTACAGATCCTGGACCGGGCCTTCTGCCA…	801	MELLHILLTLVVVVLGTKLFYWYRRRLVFIRTIDKIHGPPSWPLLGTVLYDLVPRDKLFKHAMARTQTFKPVYRSWTGPSAIVHLTRPEHIELIMNNSKNIDKGFGYNFLHPWLGTGLLTSNGQKWFSHRKMITPTFHFQILETFMDTFVQKSDILTDKLSQQLACKEGFDIFPFITKCALDIICGDSRT	190	complete	sp|P29981.1|CP4C1_BLADIRecName: Full=Cytochrome P450 4C1; AltName: Full=CYPIVC1 [Blaberus discoidalis]	5e-54	51/69	Cytochrome P450	68	8.29	80	9.76	40	4.75	37	6.02
DcitCYP17	c36330_g1		ACTTTTTATTACTATCGTAATAATACAGGAAGGACGGGCTAAAAATTAGTAACAGAAGACAATGTAGCAAAACAAACACCTAAATCTGTACACTTATTGCTTTCTGCTTTGGAAGATTACAGCTCCATCTTCCATTCTCAACGTTATGTCCATACGTATTCGTTTGTCGATGTCTGCAATTGTTTGGAACCGTGGACTTGGACTCAGATGGTACTGTCTCAGTATGGTTGAAATAACGGTTTTCATTTGGAGCATGGCGTACTTTTGTCCGATGCAATTCCTGGGCCCAGCACTGAACGGAATGAAAGCGTACGGGTGTCTCTGTCGAATGTGAGAACTACTGACAGATTCGTCCGGATGAAACCTTTCAGGAATGAATTGAATTGGATTGACCCAATA…	2183	MLEDWFQLFASQKHSLMTNVTHLLYTTTLSILAYYMVVKLKAMFRVYQLASTMNGPKAYPIIGNVLNIYESKSGSAYRSKTSRIIKASESVDDIVRIWIFHKLFLIVKDPLHTQEILRSTAFRKNDYYKTIFGETALGQGILTNVNTEVWKKQRKILTPTFHFKILHSYIQYFYEESQLLCNIIREEAQDGAETKTDMKLKLAGFDMIVRNVLGIQINAQRNPQHPFVLNIIETMQLTQLRIIQPWLLNKTLFQLFGYHRRQMKAKQELYSFIQNVVAIKRQDHEEKELQKAKGMDENNNKIDTKDDKNKDLKINSENGNEEEFLDIEYKNTKTKSFLELLLEIDHAADDKLTDAEILPELTTLFFAALDTTATANSTILLLLAMYPEVLQKVTDEIDS…	574	complete	ref|XP_008480105.1|PREDICTED: cytochrome P450 4g15-like [Diaphorina citri]	0	100/100	Cytochrome P450	25	0.92	17	0.53	77	2.35	104	3.27
DcitCYP18	c41520_g1		ATCGAACCCGCGGCCTAGCGCTTAAAAGGCAGACGCACTATCAACCAAATTTTACATTCTGTCGTCATCACAATGATGTGAGTTTGAGAAAATAGGAATTGACAGTTAAATTTCTCATGGTTAAAACTTTCCTAAATAACCCACAGTTTACCTCATGACTCATATTTTATTTTACTCTATGGCCCACAGTTTACTCCATGACCCTCACTTTACTGTGTGGCCCACATTTTATACAGACTGTGACCCACAGTTTACTGTTTGGCTGGTACGCGGGGTGTGAGTTTGACTTGTATTCCTGATTCTGGTCGTAGGATAAGTTCATTCATGAGTGTAAGGTTCTCCAGTTTCTCCATGGATGTTACCGTGTATTTCCTCAGGACAGATGCCAGCATACATTTC…	1658	MKTWMARSHKYAPIYRSWGGPVAVLHLTRPEHIELILNSSKHIEKSLVYKFLHPWLGTGLLTSTGAKWHSHRKMITPTFHFKILDVFVDVFVEKCQILVDKLGDKCDGKAFDVYPFITRCAMDIICETAMGIEINAQRDSKSDYVRAVYEISELTIVRSLRPWLWHPLVFKWTKYGRRYNQCLSVLHGFTNKVIKERKQLLEEKKNIGGDKPDTTEDEDLGKKKRMAFLDLLLEASEHASTPLTDVEIREEVDTFMFEGHDTTTAGICWSLFLLGSHPQYQDKVCAELDTIFAEDPDRKITMRDLNDMKYLERVIKESLRLFPSVPFIGRVLSEDTQFGQYLVPAGTYINVEIFHVHRCPDQFPEPNSFNPDNFLPENVQKRHPYSYVPFSAGPRNCIG…	455	complete	ref|XP_008482780.1|PREDICTED: cytochrome P450 4C1-like [Diaphorina citri]	0	90/90	Cytochrome P450	19104	673.5	14010	503.41	16477	604.59	15682	523.2
DcitCYP19	c15951_g1		GCCAGACACCAGAATGATACGGTCCCTGCCCAGTCGCAGCCCAGTGATTGGTCCGTAGCGCCGGGCGTAGTTCTCGCACACCAGATAGTGGTACTTGAATTTGGACAGGAGACGGGAGAACTCCAGGTAACAGCCGACCACGGGGAGCCAGGAGGGTCCAGGGGGATACTCCTTCGGCTTCATAACATCGAAAATTAAATAGAGGAAAACCACCATCACAAAACACGAAATCACGAGAATCATTTTCGATAGTCG	255	MILVISCFVMVVFLYLIFDVMKPKEYPPGPSWLPVVGCYLEFSRLLSKFKYHYLVCENYARRYGPITGLRLGRDRIILVSG	81	C-terminus missing	ref|XP_008482592.1|PREDICTED: uncharacterized protein LOC103519287, partial [Diaphorina citri]	2e-27	100/100	Cytochrome P450	1	0.83	2	1.76	1	0.9	0	0
DcitCYP20	c6841_g1		AGGGACGGACCCAGCTTGTTGTAATTCCGTTATGTACCTAGTACCTAATAAGAAGTCGTGTGATGTTTCAGAAAAGAATTTCGTGGATACAATGTTAGAAAAACCTGACATATACATGGATGAAGTAATACAACAAGCAGGAACTTTAATAGCGGCCAGTATAGACACAACTGCATTTCAACTATCAGCACTACTCCTCATGTTAGCTTTACATTCTGAGATTCAAAAGAACCTCTACAAAGAAGTGATAGAAGTACTTGGAGAAGATGTAACAAAACCTTACACATATGAGCAACTCATGAGCTTGGATTACTTGAACAGAGTATTCAAAGAATGCTTGAGAATGTTTCCTGCAGTTCCATTCACTGCCAAGATGATTTATGAAGATATGAAAGTTAC…	788	MYLVPNKKSCDVSEKNFVDTMLEKPDIYMDEVIQQAGTLIAASIDTTAFQLSALLLMLALHSEIQKNLYKEVIEVLGEDVTKPYTYEQLMSLDYLNRVFKECLRMFPAVPFTAKMIYEDMKVTADDGEYTIPAGKYSFRQYITPDFYRNTNICRCTFVPSLKNLRSC	167	C-terminus missing	ref|XP_008468934.1|PREDICTED: cytochrome P450 4c3-like [Diaphorina citri]	7e-50	40/57	Cytochrome P450	9	1.22	8	1.24	6	0.76	11	1.22
DcitCYP21	c35084_g1		AAAAAGAAAAAAAAAATCAGTTTTCCCTTTAGTTAGTTTAATTTCATTTGTACGCCAGGTCAGTTGCAATATCTGCAAATTTTTATTATTATTTATTTTTGTGGCAGTGTTTTTTTTTCTTCTTTCTTTGTGACACGCATATTTTTGAGACAAAACTTAAACCTTTGGTACTTAGGTAGATAGATACTTACAATTGGAAAAACGTATAAGGTTGGACCATTACGATTTTAGCTGATTTTGGAACATTTTAACAAAAAACTCACAGATTTCAAAAATGGGCACAGTTGAAAAGCATCCTCAAGAATCAACATCGTTGACCGTCTCCAATATTATATTCTACGTGTTCGTGACTACTCTGGTAGCCTACGCCGTCAATTTCAAACGAAAAAGACAGCGCCT…	2666	MGTVEKHPQESTSLTVSNIIFYVFVTTLVAYAVNFKRKRQRLEYLASKIPGPPALPIVGNGLAFIGNPEDVMGKIEMFMEKYEAPFKFWVGHELYIIVSKPEDLQIVLNNTKTLEKGPAYKFFLNTVGTGLFSAPVEKWRRNRKVITPAFNMNLMTHFIPVFREKNAILMNRLKKFENTGKTFDLWEYISGAALDIICQTAMGYNVRAQEEEESEFAAALTKASELDCMRIYKIWLHPDFIFEIFSFFTGLKQTYKTLHKLPNQLIAEKKAEFQKKKELGELDFTEDAKDSKKLKVFLDILLELKDAGAHFTDADIRDEVITMMIGGSETSALTNCFCLTLLGMHPEIQDKVYDEIYSIFGDSDRPVEMEDLAKLTYMEQVLKETLRLFPVGPVFLRKV…	533	complete	ref|XP_001951034.2|PREDICTED: cytochrome P450 4C1-like [Acyrthosiphon pisum]	0	57/72	Cytochrome P450	39	0.89	13	0.42	114	2.85	29	0.73
DcitCYP22	c43355_g2		GATTGATAGCTACAGTGGTTTTTAATGTTTTTTTATTCAACGCAATATCTTTGACTTTTTGAAAAGTGTTCATAATGTTTTATTTATTACCCAGCGTTTTCAATTTACTTTTGTGTTTCGTTATTATATTACTATATCTATTGGTTTATTTTTGGAATAAAACGAGCTATAGTTTTTTCAAAAACCTTGGACTTCCATATGAAGAACCTAAATTTTTGATAGGAAGTTTAAGGAACTATCCTTTCATAAGTAAGAATAAGCACCAATTTTATTTCGTTGAAGAAATTTACAAGAAACATGCAGACAAGACTTATGTTGGGATGTTCAAGTATAGAAAACCCATGTTGATGATCAGAGATCCAGTTATATGTAATCAAGTGTTTACCAGATATTTCGAGT…	1862	MFYLLPSVFNLLLCFVIILLYLLVYFWNKTSYSFFKNLGLPYEEPKFLIGSLRNYPFISKNKHQFYFVEEIYKKHADKTYVGMFKYRKPMLMIRDPVICNQVFTRYFEYFRNRPGPPVDINKNPLSNHLINMHGDQWKVVHSKLTPAFTPSKLKNMFDDIQECVMNLSDFLHNEIKINDEIEVIDLFSQFDLKVAGKCILGLNSAVLNNPNSKFNRIFKSLFKPTLTSKSKQILKFLFPQYSKHVETKNISRETYSFLNSILRDAVAFRETRSTKRHDFLKLLTDIHAAELSTDVGSNVSKDSLTESIILSNLFVFLTTGYESTSSTIASVLYELALNQDVQQKVRQEVEENMTQWSYNSLSNLKYLDQVISESQRLHPVNTSLSRQCTVEKFKLPGTE…	511	complete	ref|XP_008485163.1|PREDICTED: cytochrome P450 6A1-like [Diaphorina citri]	0	99/100	Cytochrome P450	20	0.62	9	0.28	108	3.48	40	1.17
DcitCYP23	c62130_g1		GATCTTGTCAATGGTGTCGGGATCTTGGAGGCTGACCACCAGAATAGGACCGACCCAAAGCCTGACCGCACAAAAATCTTTGTAATGTGACCATAATTTGATTATAATTTGGGTCACGTGATCCATGGAACCCGCAAAGGACAGGCAGTTCCCAAACAGGGGCCAGCCAGGAGGTCCCGGTATTTTGAATCCCAGATAATAATAGCGTCTGTGTGTCCAGATATGAGTCAGGACATAAATCAGCAC	246	LIYVLTHIWTHRRYYYLGFKIPGPPGWPLFGNCLSFAGSMDHVTQIIIKLWSHYKDFCAVRLWVGPILVVSLQDPDTIDKI	81	N-terminus missing, C-terminus missing	gb|EHJ74357.1|cytochrome P450 4G4 [Danaus plexippus]	1e-11	44/61	Cytochrome P450	0	0	1	1.01	0	0	0	0
DcitCYP24	c38774_g2		AGAACCAGCACAATCAGTTCCCAACTCTCACATCACAGGTCGCACGATACACACTGAGTAGTGAGTCAGTCAGAGTCAGTGTCAGTCTGATTCGTGCTTCACTCGCGTTACCATGTTGGGCTCCAAGTTTTCCGTGGACACTTTTCAGTGGATGTCGCTAAGCGTCATCATAGTTTTGGCGGTGATTAAGTTCGTTCAACGGGCAATGTTCACGAATAACTTCCGTCATATTCCCGGACCCAGGGCGTATCCCCTGGTGGGAAATGTGTTCGATATCATGGGAAAATCCACTGCTCAATTCTTCAAGTTCGTCAGTGAGCACTGCAATAATTACAAGGGCAATTTCATCCTGTGGCTCGGACCCTACCCGAAGGTGTACTTTCAAACACCCGACTGCAC…	2200	MLGSKFSVDTFQWMSLSVIIVLAVIKFVQRAMFTNNFRHIPGPRAYPLVGNVFDIMGKSTAQFFKFVSEHCNNYKGNFILWLGPYPKVYFQTPDCTQAILSSTEHIDKSTEYALLDVWLGTGLITSTGQKWHHRRKLLTPAFHYNILETMLEPMQDTTDILVDRLSQELDNSGFDVFPIMKLATLDIVCETTMGYDLGALKNQNSAYTQAVGIVAEISMKRFMLPWLHYDAIFKRTEMGKTYYRELEVMKKFTLSVIRARRNLLAQRQNAQDTNNDEDQLAGSARKKPTAFLDLCLQLPEMKEDDIREEVETFMFAGHDTTAGVASWTLYALGHHPEIQEKIVQEAESVGFYDGPVTIQTLASMDYLERCIKESMRLYPPVPVIARQLYAPLKTPNMLV…	532	complete	ref|XP_008479911.1|PREDICTED: cytochrome P450 4C1-like [Diaphorina citri]	1e-153	91/93	Cytochrome P450	542	13.94	488	12.78	1073	28.7	548	13.32
DcitCYP25	c42828_g1		TATTAATTGTATCAATAATATTTTTAATAATTTTATTTAGTATACTTAGTTCAAGAGACAGAGGTTTGCTAAACAATGTACAATTTACAGAACTTTATTTACAAATGAAATTGAATAGTTTTAATTGAATCAGTAAATTTAAAGAATAATGAAACGATTTAATCATTGCACGTCGATAAAAAGTGTGGCAATGTTATAAAACCTAATTTACTGCAATATTTTGCTTTGGTCTGTGATTACAAGAAGGTAGGTATTACCCCTAGCTTACACCAATAAAATATACTGATCGTGGTTGTGAAAGACTGAAATCTGAATGGATCTAAAAGACGGGATCTAGGTGTAAAGGACTTGGTAGGTAATACCCAAATACAGAATCTGAAACTGAACTAAAAGTGAAAA…	2304	MLRGFFKENIQEHLATLDPKNPRDLYDAYLIEQKEARERGIDADLWSEENLIIVSMDIFSAGYETLSSSMAFTVLYMILNPAIQTKLHQELDEHLGSRRPTLDDKHHLHYVQAIIHEVFRINTIAPITVPHCCMENTTFYDYFIPKDTMIFISLWSLFHDEKNFEEPSKFKPERFLSPEGKFDKSNPNAINFGIGRRSCAGDFVAQNVMFLYVTTFFQKYSVHRDPNNPDLSTKAMSGFTTAPQPFKAIIRERY	254	C-terminus missing	ref|XP_008467918.1|PREDICTED: cytochrome P450 1A1-like [Diaphorina citri]	2e-172	93/95	Cytochrome P450	1812	84.82	1882	87.96	1166	50.21	1565	67.16
DcitCYP26	c10715_g1		GACAGCATCATTCTGGTGAACCTATGGAGTATTATGCGTGACCAGGAACATTGGGGAGATCCGGATGTGTTTCGCCCGGAGCGATTCATACACCCGACCAGTGGTGAAGTGCTGTACGATGAGACCCTCATACCTTTCGGATTAGGAAAGAGGCGGTGTCTAGGAGAACCCATGGCCCGGACCTCCTTATTCATCTTCCTCTCCTCATTGCTGTACCATTTCAACATTTCCATCCCGTCTGATGAACCTCTACCTGCTGTAACTGTGCTGGATGGAGTCACCTTAGCGCCAGCACCTTACAAGGCCTGTTTCACTAGTAGGCGGTAGAGAAAAAGACCTGATTGGAGGTGACCTCTTCAACTTGCTGTACAATTTCAATGCCTTCTGATGAATTTCTGC…	454	MRDQEHWGDPDVFRPERFIHPTSGEVLYDETLIPFGLGKRRCLGEPMARTSLFIFLSSLLYHFNISIPSDEPLPAVTVLDGVTLAPAPYKACFTSRR	97	C-terminus missing	gb|ACN93795.1|cytochrome p450 [Reticulitermes flavipes]	1e-29	50/79	Cytochrome P450	5	1	5	1.03	2	0.47	3	0.65
DcitCYP27	c71389_g1		GCGGGCCGCAGCTGAACGGCATGAAGGCGTTTGGCGGTCTCTGGGCGGCTTGGAGCGCCTGCCAGCGGGTTGGGTCAAACCGTGCTGGGGATGGGTAGTACTTGGGGTCCCGGTGTAGGGCGTAGATGGAGATGAGGACTGTTACGCCTGCTGGTATAGTCAATCCATCCAGAATGAAATCCTCATCAATATGTCTGCCTATAAGAGGAGCCGCCGGGAATAGTCTGAGGGTTTCCTTGATGACGCATTCCAAGTATTCCAGCTGGCATAGGTCCTCATAGGATGGACAGTGGGTGGTGTTTCGACCTAGCACACGGTCAATCTCTTCTAGAACCTTATCCTGCACATCCGCATGTATGGCCAACATAATCAGCACCACCATATTCTCCGTTTTAGTGG…	410	MVVLIMLAIHADVQDKVLEEIDRVLGRNTTHCPSYEDLCQLEYLECVIKETLRLFPAAPLIGRHIDEDFILDGLTIPAGVTVLISIYALHRDPKYYPSPARFDPTRWQALQAAQRPPNAFMPFSCGP	127	N-terminus missing, C-terminus missing	ref|XP_008479345.1|PREDICTED: cytochrome P450 4V2-like [Diaphorina citri]	8e-55	96/95	Cytochrome P450	0	0	0	0	4	1.02	1	0.24
DcitCYP28	c24025_g1		AAGTCAAGCTGAACAGTTGTGACCGAATCCTTCCAGCCAAATGCACGATTGTCATTGCCACTTTTCAAGTCCATCGTCAATCTGACATCTACCCCAATCCAGACGTTTACAACCCAGATAACTTCCTCCTTGAGAAGTGTGCTAACAGACATTACTATTCCTTTATTCCGTTCAGTGCAGGTCCAAGATCTTGTGTGGGTCGGAAATACGCCATGTTGAAGCTGAAAGTGATCCTCTCTACTATT	245	LNSCDRILPAKCTIVIATFQVHRQSDIYPNPDVYNPDNFLLEKCANRHYYSFIPFSAGPRSCVGRKYAMLKLKVILSTI	79	N-terminus missing, C-terminus missing	ref|XP_008478847.1|PREDICTED: LOW QUALITY PROTEIN: cytochrome P450 4g15-like [Diaphorina citri]	3e-48	94/94	Cytochrome P450	0	0	0	0	5	5.24	4	4.12
DcitCYP29	c24104_g1		GGTTATGTCGCTCTGAAGCCTCTATCAGGAGGTCCAGAAATGCTGGCCTTTTCTTAACGTGTTCGGTAGGGTCTTCTTTTGTTTCGTCTTCAGTATTTTTTCTTGCTTCCAGCTCTGCTTTCCTTTCGTTGATAACCTTGTATGAGAAGGAGTGAAGAGTATTCAAACAACACTGATGTTTCTTGTATAGGGACGATAGTCTGAACAGAATATCGGGCTGCAAATAAATTTTCGCTTGCCTTTTTTGAATGATTGAGCCGATCTCATAGACAGCTTTGACATAGTCTGAGTTACTGTCGCCCTGAGCATTGATTTTTCTTCCCATTGCAGTTTCACACACAATATCCAGCGTACACAGTGTCACATAGGGGAACACATTGACACTCTC	388	LCTLDIVCETAMGRKINAQGDSNSDYVKAVYEIGSIIQKRQAKIYLQPDILFRLSSLYKKHQCCLNTLHSFSYKVINERKAELEARKNTEDETKEDPTEHVKKRPAFLDLLIEASERHN	119	N-terminus missing, C-terminus missing	ref|XP_008478381.1|PREDICTED: cytochrome P450 4c3-like [Diaphorina citri]	6e-80	97/98	Cytochrome P450	3	0.81	0	0	0	0	2	0.53
DcitCYP30	c19400_g1		TGACTGCGGTTCGGGACGGGCCAATACTCTTGGCTAGAGACCATCAAGTTCGAAATGAACGTAACGCTTAAACTGAAAGACAACTGTCAGATCAGACTGAGAAGGAGGAAACCAATGTAGGGAACAAAGTCTGTGAAATGGAGTCAGTGTCGTGAGATTTACAAAAGGGAAGGCTATAACATAGAGAGACAACTGATTTTTTTAAGA	207	LRFGTGQYSWLETIKFEMNVTLKLKDNCQIRLRRRKPM	38	N-terminus missing, C-terminus missing	ref|XP_008470459.1|PREDICTED: probable cytochrome P450 4ac1 [Diaphorina citri]	2e-05	64/75	Cytochrome P450	0	0	5	11.52	0	0	0	0
DcitCYP31	c23700_g1		TTACACCATGTCCGGGTGCAAAGCGCAGGTCAGAAAGAATCGATCTATCCAGAAAGAATTCATGAAGTCCATCATTGATGAAGTAGAGAGGAAAATCTTCGAAGAAAATGTCAATTTTATCGATTCAAAGATAGAGGAAGAAATACCATTTCTTGAGCGTGTCCTGAGAGACAGATTGGATCCTAGCTCAACTAAGAACCCGCAGAATTCAATGACTGACAAAGAATTGCTACATGAGATGGTTGGCCTGCTGAATGCTGGTATTGATACTGTGACTTTCACGACTTCCATAGTTTTGATTGTTTTGGCAGTTCATCCTCAAATTCAACAAGAAGTATACCATGAGCTTCAAGATGTTCTGGGGGACTCTCCGGACTCAGCACCTACCTATG	392	MSGCKAQVRKNRSIQKEFMKSIIDEVERKIFEENVNFIDSKIEEEIPFLERVLRDRLDPSSTKNPQNSMTDKELLHEMVGLLNAGIDTVTFTTSIVLIVLAVHPQIQQEVYHELQDVLGDSPDSAPTY	128	N-terminus missing, C-terminus missing	ref|XP_008482857.1|PREDICTED: cytochrome P450 4g15-like [Diaphorina citri]	5e-57	69/72	Cytochrome P450	3	0.79	2	0.54	2	0.56	3	0.78
DcitCYP32	c3032_g1		AGAAAACCCAAAACCAATCTGGTCTTGAATACGCCATGGCTGTCATGAAGATGTGTTACATTCTACATATCCGATCCTCCAAGGTCTGGCTCCGACCTGACTACTTTTTCCACTTAACATCCTACGCGAAAGATCAAGTAAAACAACTTGATATCATCCACACGCTGACCAAGCAAGTGCTGAAGAAGAAAAAGGAAACTTATGAAAAGAACAAGAGTGACATTCCGAATAGAGAACTTATCAAAGAGGAAAACAAACCAGAAGTGAAGGCGAAGGAGAAGACTGTGGTGGAAGGACTCAGCTATGGACA	310	MAVMKMCYILHIRSSKVWLRPDYFFHLTSYAKDQVKQLDIIHTLTKQVLKKKKETYEKNKSDIPNRELIKEENKPEVKAKEKTVVEGLSYG	91	N-terminus missing, C-terminus missing	ref|XP_008478847.1|PREDICTED: LOW QUALITY PROTEIN: cytochrome P450 4g15-like [Diaphorina citri]	3e-39	82/83	Cytochrome P450	4	1.8	0	0	16	7.71	19	8.69
DcitCYP33	c24068_g1		AACAGTCATGCATTGGACAGGCAGAAAACTCTTCATTTTCGACCCAAACGTGTGGTATTGTCTGTTCGGAATTTGGCTCCTCTTCTGGTTATGGCGAAGGCGAAAGCTCTATTACATTTCGTGGCAGTTGTCCGGACCACTGGCGTTACCCCTCATTGGCAACTTGTTTAGCATGCTAGGGCGGAGTGTGACCAAGATTATACCCCTGACGGATGAACTACTCAAAACGTTCGGCGGGTCCACCAGAATGATCAGACTGTGGGCCGCAACAGACCTGTACATCATCGTCGCAGATGCCAGTGTTGCCAATCAAGTCAATGCCCTAGCACTTACCAAAGCGGACTTCTATGAACACTTCGCAACACCGTATATGAGAAAAGGAATACTGGTTGACACGAA…	1608	MHWTGRKLFIFDPNVWYCLFGIWLLFWLWRRRKLYYISWQLSGPLALPLIGNLFSMLGRSVTKIIPLTDELLKTFGGSTRMIRLWAATDLYIIVADASVANQVNALALTKADFYEHFATPYMRKGILVDTNVPHWRASRKVVTRVFHYSTLKAFLPIFHEESRILVEKMRRYARGGSSFHPPRLMVLATFSTIMRTTLGINTHAQLSEEQPFIVAMHTIMQHMQRKMMYPFLRSILVSTILGYRQEEMKAIRTLLELSQSVLDNAERSVNKESDERLTLSQVLLQTPHMTRGERNAQILTVVGAGLDTSMFQNSILLVFLAIHPDIQNKVYEEIIQTLGDNTSSCPSYEDLMKLDYLEMVLKETLRMSPAGIGTARKVTEDIKVTSSDGKQYTFPTGVT…	510	complete	ref|XP_008468934.1|PREDICTED: cytochrome P450 4c3-like [Diaphorina citri]	2e-162	50/72	Cytochrome P450	152	5.55	13	0.48	600	22.8	32	1.11
DcitCYP34	c3368_g1		GGAGGATTCAGCTCTAAGTACATCATTACTGTGATGGAATGACCAAAGATGTAAACATATACATAAATACATGTGTATATTGCATATATATAAAAAAAACGAAATCATCGTGTTAACGAGTCCTTGTGGCCAGTACGAATCCTAATAATTGACATCCTCATGACTTCATAGCTTCATACATCATATTTACCTTGAACTCTGATAATGTGTTCAGTCGCTTCTTAGATTGCATGCTAGTGCGGTTAGTTCTCAATACTTCTCTATTTCTATTTACCTCTATTAGATAAAGAATCCGAGGCATGAAATAGTCTATTTCCTGGCATTTAGTCATATTTTTGTCGGTGATAAGAAATAGAGTGATAGGTGCGCGATACTTGTGAATTTTCATCATTTCTCCTT…	2290	MTLLTNSLVLDTLVLCSLPLIFLFIKSIFNYRYWKNKNVFYFSPTFPFGNYGAGFLSRITFHQMHCEFYNKIKYDLKLPYGGLYQLMTPKLMVTDPELYKYILIKDFDHFVDRGMGELDAKRDPIAGHLFLSKGEYWKRLRNKLSPTFTSGKIKYMFPLIKKCSDQLITTIRKQIGESKQMSLEVKDYCARYTTDVIGTTAFGIEINSLENPDSEFRQVSLLVMKPSVLQMLKAVLSELIPLIKYLNLKIFDPRISQFFSNLVKTNLSYREKNNIKRDDFLNIMMQLQIAQRGKTLSPDDVEMTDDVITAQSFVFFFGGYETSSSVLTFCLYELARNPDIQSKLRQEIMATKKKEGELTYEICHKMSYLDKVTKEALRMYPSLPQLDRISVKKYKLPNT…	513	complete	ref|XP_008474679.1|PREDICTED: LOW QUALITY PROTEIN: probable cytochrome P450 6a14 [Diaphorina citri]	0	90/90	Cytochrome P450	836	20.58	1131	28.35	384	9.83	790	18.37
DcitCYP35	c78913_g1		GTATGAAATTTATAAATGTCTAATAACTTATTTGGTAATTTATTTCTAACGAACTTTCCCATATTTTTTTTGTTTCAGCATTGGCGCTCTGTGATTGGTCAAGTCTTCAAGAGAAGCGTCGCCGAATAGCTCGCAAATATTGTTCGCCTCGTATTATCTCTTCAAACTACCAGCTTATGTCGAAGATCAGTTTGATAGAAACCCCAATCTTGCTAAAAGCCATCCACAAAAGAATCCTCTCGGGTAACAAGAGTGTCAAAATCAAGCCGT	270	LALCDWSSLQEKRRRIARKYCSPRIISSNYQLMSKISLIETPILLKAIHKRILSGNKSVKIKP	63	N-terminus missing, C-terminus missing	ref|XP_008469175.1|PREDICTED: cytochrome P450 307a1 [Diaphorina citri]	7e-35	97/100	Cytochrome P450	0	0	1	0.72	1	0.73	1	0.71
DcitCYP36	c42828_g2		AAGGTCGATGGATGGCATAGAGAGAAGGCCCCCGACGAGGGGGTAGTTGGGTGGCCCTGGCGGGAATTTCCTCGGTGGCTGAGTCAAAAATTTGCACAACAGGAAAACTAGAATTACAACCAGGATTAGCAGAAAAAACATGACTGGAATTTAAATAACAATCAAGGAAAAAATATTTATTCGAATAGATTATTTTTGGCAATTTATTTAATGGAAATTTAATTTATTTACTTAAAATACTTGAAATTTAAAAGTTGAAAAAATATAAATTAATCGGGCAAAAGTTCTCCCAAAAACAAAACCGTTCGAAAAATCGCCAATAACTTCGGAGACCAAGTTAGTGGTCTTGCTAGAAACTTAGTTCTGGTACTGTATCGCGGATCGATTCAACTCGGGTCC…	2859	MFFLIIGIAVLVFLFCKYFSQRPGNFPPGPPNHPLIGGLLSMPSGETHFTQQEWLTKYGGVVGIMMGPRPGLFIQGAPCVQDALKKPEFQGRPQTSDFTATSFGKSLGIGSSMGAQWQVSRKFTIKILKGVKNMEDILQLEMDELIGGIKSGEAYQMNDLFKESTVNFIWTILSGMRCTVADQRIKTLLDNLTEAFRSGRMGSRLETLLNAVPVLSFLDENRMLQKKAFEALQNFFRESIHEHRATLDPDHPRDLYDAYLIEQKNAQETGIDVDLWSEENLIILSSDIFSASYETLNSSMSFMVLYMILYPDVQTKLQQELDKHLGTRRPTLEDRHHLHYVQAVISEVFRINAVAPITIPHCALENTTFHDYFIPKDTTIFISLWSLLHDEKAFEEPSK…	484	complete	ref|XP_008467918.1|PREDICTED: cytochrome P450 1A1-like [Diaphorina citri]	6e-162	85/92	Cytochrome P450	6878	154.8	8078	184.31	3097	77.24	4400	96.17
DcitCYP37	c41386_g2		CTTGTCGATTGCTCAAATCCTTGATTGCCTTACTTGTCGATTGCTCAAATCCTTGATTGCCTTACTTGTCGATTGCTCAAATCCTTGATTGCCTTACTTGTCGATTGCTCAAATCCTTGATTGCCTTACTTGTCGATTGCTCAAATCCTTGATTGCCTTAATTGTCGATTACTCAACTCTTTGATTGCTTACATCCTTGAGTGCCCAAATCCTTAATTAAATTGTTTACCTTATTTCTCGATAACTCAATTCGTTGATTTCTCAATTTCTTGATCCTTCAATTCCGTTCTCTGAGTATAACTCGGAAGGGTTTGGGCGAGTTGACAAAGCCAGCCTGGGCCCTAGTCTCTGGCAGAGGTTCATGAGGGGCGCGGTGTACGGAATAGTTCTGCAGTAGAG…	2053	MFTSLLEIILGIILVAILFSIWYSAKPAKFPPGPPSIPIFGNSLSIPLYDIHLTLEEWSAQYGPLIGVMMGRQPGLFVTGGGPVVAALKKEEFQGRPDTKYVRDRSFGEMLGIFFSEGQQWFESRKITVRYLREFNKGNKMEDLMQREIDEFIQHRMVTDEPIQMSGYLHHPVLNILWLFLIGKKFSYTDRTYTQFLHSCEESFRLGVLAGSSVTDSFPVLKKLVRKYRNIDENVFDFIREVRGMMKKSIEETKPNLSEHSTEDSGYLVEYYLNEMKHNATNTMSENDLTIIGLDFIAATVNSVNSILEFCFMYLILNPWVQDKLHKEIDEVLGTRKIHLGTDKHRLHYLQAVINEVIRINTIAPMTATHRCTQHTDFYGYRIPKDTLIFISIWSLLYD…	493	complete	ref|XP_008488222.1|PREDICTED: cytochrome P450 2U1-like [Diaphorina citri]	3e-119	98/98	Cytochrome P450	466	12.93	351	9.92	262	7.56	292	7.66
DcitCYP38	c32046_g1		ATTAATAAATGGAAACTTGATAAAAATAAAACCAAAAAAAAGTACCCTGTCCATCTATTTCGGAATTGCCAGTCCAATGTTGTTTCTCTGGGTGTTTTTCCTGACCACGTTAGTCACCTATCTGGTTCTTCATCTGTGCAAACATGGCCGCTACTATTATCTCGGATTTCAGCTCCCCGCAAGCCCAATGGGATTCGCGGAATACTATCTTTTATATTTTGGATCCATGGAAAATGTGTGCAAGAGGTTTATCCAGGGCTACGAAACTACAAGGGACAGTTACAAAGACGACCCCCTCAAAAAAATGGCACGGATGTGGTTTGGGCCGAAACTAATCGTTCTGGTCGACGATGTAGACCTCCTCCAGAGCCTCCTTAGGAATCACCTCCGCAAGAGCGA…	1305	LIKIKPKKSTLSIYFGIASPMLFLWVFFLTTLVTYLVLHLCKHGRYYYLGFQLPASPMGFAEYYLLYFGSMENVCKRFIQGYETTRDSYKDDPLKKMARMWFGPKLIVLVDDVDLLQSLLRNHLRKSDFHQLLSGHVEGGLLRENHIPKYQQRKKVIEGASFKMTAIKSYVDIFAAEAVILADKVATTEGQQQTYFAEHPYTNGAMKILQLYMLRVFKPWLMVDVIFSLLGYKKQLRKALEDTRQFADQVIDKIRTKITEEKNGGSGDSEEKSRERSSFDEVEESKFAETEKSNFAEVFIRDQMDPRVPEERKISREDLLDEIQTMIDAGFDTTNTTNVFALINLALHPNIQEEVYAELVNIFGEDPVLTPTYDQLQELHVLTRVIKETLRLYPAAPMV…	429	N-terminus missing, C-terminus missing	ref|XP_008473984.1|PREDICTED: cytochrome P450 4C1-like [Diaphorina citri]	5e-89	40/56	Cytochrome P450	39	6.22	51	7.05	20	2.38	44	4.48
DcitCYP39	c62864_g1		AGCAAATTTAATTATTTTACTTACCATTTTCTGAATATGAGGATTCTGTGCTAACAATATTAGTAACTTGGCATGTTCGGAAACCAATGTGTCTGTTGCACTTGCAATCATTGTCAACACTTGAGCTATGTAATTTTCTTGCATTTCTTCAGATGTTCCTTGAATTAGGCAATCGAGAAATGACTTTCCTGTTGAAGATGAAGTTAAGCGTCAAGGTGGAGTTTTAAAATTATGACCTTAAGCTTAGAAAGCGGCCAAACCGTACAATTCTGGAAACCCACCCCAGGCACATTTT	295	MQENYIAQVLTMIASATDTLVSEHAKLLILLAQNPHIQKMVSKIIKFA	48	N-terminus missing, C-terminus missing	ref|XP_008468936.1|PREDICTED: cytochrome P450 4C1-like [Diaphorina citri]	2e-26	100/100	Cytochrome P450	1	0.52	0	0	0	0	1	0.53
DcitCYP40	c22351_g1		CAGTTTCCTATATTGAGATATGTCGCTCCTGAGATGAGCGGGTACAAGTCCTTTGTCAGCATTCATCAGAAAGTGTGGAAATTCTTGAGGAATGAGTTGGATAATCACAAGGAAACATTTAACCCTGATGAGATGAGAGACATCATGGATGTTTATCTGAAGACTTTGAAATCAGAGGACAAAACTGACACTTTCTCAGAATCTCAACTGCTCGCCATCTGCATGGACATGTTCATGGCGGGTTCAGAGACCACGAGTAAGTCTCTAGGTTTCGGTTTCCTCTACCTCCTCCTACATCCGGACGTACAGAAGAAAGCCCAAGCCGAG	327	LRYVAPEMSGYKSFVSIHQKVWKFLRNELDNHKETFNPDEMRDIMDVYLKTLKSEDKTDTFSESQLLAICMDMFMAGSETTSKSLGFGFLYLLLHPDVQKKAQAE	105	N-terminus missing, C-terminus missing	ref|XP_008475341.1|PREDICTED: probable cytochrome P450 303a1 [Diaphorina citri]	7e-68	100/100	Cytochrome P450	0	0	0	0	1	0.42	7	2.77
DcitCYP41	c65818_g1		GGGAGGCTTGTATCAAACCGTTTGAGTTTTCCCGATTCCCACTGAATAGATCGTTGTATCTTGAAATATTGGGTCTTCCATCAAAATCTGTAGCTTTTACAAACAAAACTTCCTTGATATTTTCCAATCCGTTGACCACTATTGCGGGAACCACTCCCAACTTCAACCGAAAAATCGATCCATGAGTTTTGGAAATAACTTTAAAAGCTTGATAAGGTACTTCATACTGTCCTAGTAAATGTAAATGTCCAATGATAGGTAATGCCCAAGGCATAGGCG	279	MPWALPIIGHLHLLGQYEVPYQAFKVISKTHGSIFRLKLGVVPAIVVNGLENIKEVLFVKATDFDGRPNISRYNDLFSGNRENSNGLIQAS	91	N-terminus missing, C-terminus missing	ref|XP_008474957.1|PREDICTED: cytochrome P450 307a1-like [Diaphorina citri]	1e-51	100/100	Cytochrome P450	0	0	0	0	0	0	2	1.26
DcitCYP42	c41193_g5		TCTTCTTCTTCTTCTTCTTCTTCGCCTTTTCCCGTGTTCAGACGGGGTCGGCGTTTTTCGTCAGCCCATCAATCAGCGGTAGCTAGGTGATTGCTTTGGGCTGACACTTGCTTTTGGCAAAATTTGGTTTTACAAAAATTTTATGAGTGGATGCCCTTCGCACTCAAGCTTTGCCAATTCTTTCACAAGGGGAATTCAGGCTGCTATCCTTCCTATTTAAAGTCCCCCAGCCAGACAGCTTCCTGACCTTATGAAATGCAAGGTTTGGTGCTCCGTCTAGCTCCACACATCCGCGGAGTATCGTTTCTGTGCTTCCATTTTCTTGAGATACGAGGCTGCTTGCTCGGTTGTCATGTTACCCTTCTCTTGGATGACTTTGACCACGATGTTGTGTACGTC…	4120	MYASAAEIVEETLGSAQASAIAEEPLLGTLDLILIATILGITAWYYFKKKEEDVPKRDYNISVTPMGSSTQSTETSFIKKLKASDRKLVAFYGSQTGTGEEFAGRLAKEGIRYKMKGMVADPEEYEMEELVSLKDIPNSMAVFCLATYGEGDPTDNAMDFYEWLMNGDADLTGVNYAVFGLGNKTYEHYNEVAINVDKRMEELGATRVFEMGLGDDDANIEDDFISWKERFWPAVCEFFNIENVGDEMSVRQYRLTEHPDIDPSRVFTGEVNRLHSFSNQRSPFDVKNPFLAPVLVNKELYKEGDRSCMHIEFDIADSKLRYDTGDHLALYPRNQSDMVAKLGKLCDSDLDTIITLVNTDEDASKKHPFPCPCSYRTAFNYYLDITSNPRTHVLKELAE…	685	complete	gb|AHM93009.1|NADPH-cytochrome P450 reductase [Sogatella furcifera]	0	74/85	Cytochrome P450	6974	91.59	8398	112.27	5252	71.68	5897	73.01
DcitCYP43	c39293_g1		TCGACAAACATCTCCTCATCTTTGTAAGTAAACAGAAACAAGTAGTTGTAAGTGTACCGAGCCGTTAGTTTTTCTGTGTTTGTTTCCTCATAGGTGCCTATTTTAAATCTAAATCTTAACTTAGAAGAAAACGCTACAATAGCAGGATAAAGGTTAAATTGTATATTTTCAAGAACCCCAATGTGTGGTATTTCCTGTTTGGAGTCTGGTTCCTTAGTTGGCTATGGCGTAGAAGAAAGCTCTACTACATCTCGTGGTGTCTTCCTGGACCTACAGCTTTACCTATTATAGGAAACCTTCTCTATGTGCTCAGGTTTGGAGCATCAAATGTATACCCTATAAGCAAGATTTTGGTTGCAAAGTATGGAGGGGTTAACGGATTAATTAGATTCTGGATAG…	1853	MKTGIFVDEDIDHWRASRKIVTQVLHFKLLKTYIPIFHDESLILVDKFKKYAKSGQSFHPPKFLVLATFSTIMRTMLGVNINAQNNEKQPFIEAVHYCFELMQARIFYPFLRSIFVSTILGYRKEEMNCVRYILKFTQTLLDNAKHVRDDSTSKERITLNQVLVQSPGMTKEEQKAQIITVLGAGLDTSMYQNSLLLICLALHPHIQNKVYEETVQILGEDTSVCPTYEDLMKLDYLERVIKECLRLFPAALGSARKITEDIKVTCSNGEEYVLPTGVTVFVLLFCIQKSSQYYDHPDEFDPDRWLPERSEGRDPLSYAPFSSGPRNCIGGKYALLQLKLFSVAIIREFEILPTENFTTLRDVEKAIRMNATMDLEEKCHIRLRNRRKNEI	391	complete	ref|XP_008468927.1|PREDICTED: probable cytochrome P450 4d20 [Diaphorina citri]	0	78/81	Cytochrome P450	219	6.9	13	0.41	1429	46.8	112	3.34
DcitCYP44	c42782_g1		TTGGCGGGGCGGAGCGCTACCGCGATCCTTAATACTCCGGCTTAACTTTGGTGAATTTAAGCCAATGGTCTCCCTCGGGGGCAGCCAGTAAGGTTTGTGTCTTGATGGGATAACGTCTCTCGGATTTGGAACAGGGAGTGACGCGATAGTTCAGGAGCACCTTGCTTAGAACCAGTTTCATTTGTAGAAACCCGAACCGTTTGCCAATGCAAATCCTTGGACCGTCACCGAACGGAGCATACGAGCCGGGAACAATCTTGCTCTCATTCTCTGGTGCAAACCGGTCTGGATTAAATTCCAGCGGGTCCGACCACAGGGTCGCATCCGTTTGTAGCGCGTACGTCGGGATGTGTACCAGTACGCCCTTCGGAATCACGTGCGGCGAGTCGGGAATGGCGT…	1895	MDLIGLLLLTTLLLCLISIYRWATGSLDYWQKRGIPYVPALPAVGNFWSVLSGRICQAHLYRDLYHSFPASVRYFGILIGTCPTLIIKDPALVVKVLIKDFSHFYDRGFHVGPNDYLGNNLFFMQNPQWKAARTKMVTVFSTAKMKATFEIVDKCSNDFIDYLHSTIPDSKDVPTKVFMGDIFTDLVCKTICGINIHSITSPNKEHVYFMNVCFAPGLFQFIRSLLSFFFPKLAVHFTLFPQEVADYFTKLTTTSIEMRKQEKAQAEKRVDYLQLMIELYEKDLMLPESERVIRMQEVVSGVFVLILAGHETSSSTSTNVLHELAYNQEVQDKARREVQKVYKEGGGKVTYEDLAKMTYLEQVISEALRLYPLVNCLFRECTQDYAIPDSPHVIPKGVL…	507	complete	ref|XP_008475271.1|PREDICTED: cytochrome P450 6a2-like [Diaphorina citri]	0	80/84	Cytochrome P450	1069	32.43	1250	38.64	1587	50.09	1542	44.23
DcitCYP45	c77608_g1		ACTCAAAAAGCCCGAATTTCAAGGACGACCACATACGGCCGATTTTAAGGAACGCTCCTTTGGGAAATTCTTGGGAATTTTCTTCTGCGATGGTCCACAATGGCAAAATTCCAGGAAGTTCACGGTTAAGTTTACCAAAGGCGTTAAGGACACGGAAGGTATCATGCAACTCGAAATGGACGAGTTGTTTAGGCGAATCACGAACGGGCAAGTTTACGAGATGAACCAAGTCTTCAGAGAATCCACAGTGAACATCATCTGGACAATCCTG	271	LGIFFCDGPQWQNSRKFTVKFTKGVKDTEGIMQLEMDELFRRITNGQVYEMNQVFRESTVNIIWTIL	67	N-terminus missing, C-terminus missing	ref|XP_008486586.1|PREDICTED: cytochrome P450 2J3-like, partial [Diaphorina citri]	7e-58	100/100	Cytochrome P450	43	28.83	61	43.09	58	41.95	40	27.95
DcitCYP46	c2341_g1		GATGGCGTTAGCCATAATGGCAGAAACAGTGGTACTCGGTATTAGCAGACTACCCGATTTTAGCAAACTTTCCCCTACCTCTCAGTTGAACGTCCTCCAACTAGAGACAGCCACAAGAGTTTTTCCTCGTGAAGCACGGGCAAACAACTTATTGTACTCTCAATGATTAAAGAACACAGGTATCGGAATTTTACAATGAAAATTTCTACCAATTAAGATGAATCACAAAACACAATAATACATAAAATGTTTTCATCATTAAATACTTAGGTATCTACTCATGTGCTTTTTCTTTGAACACGTGCGTCTTTACAAAAAGATTACACTTGTTATTGCGGCGGGTATTTGGTATTCATTTTTATTATTATATGATATTTTTATTATAAATTTTATTTAACT…	547	VSKKSSIVHTLAPGPRPYPVIGNLACFRECDTPFRVFTNLSKVYGDIY	48	N-terminus missing	ref|XP_008469175.1|PREDICTED: cytochrome P450 307a1 [Diaphorina citri]	8e-23	100/100	Cytochrome P450	1	0.15	1	0.15	1	0.15	0	0
DcitCYP47	c22246_g1		AAATAAATAAAATAAAATAAAATTCAGTTAGTCTTTATCCGATTTCGGGGGAAAATAAACAAGTTGTCATTAATTTTTCTACTACTTACCAATGGTCCCTCATGGCCTTGTGCATCTTGTTAATGACGTTCGACACACCACCATCCAATACAAGGTAGCTATTTCCTATGAGAGGAAAAGCCAGGGGGCCTGCTAACTGCCATGACAACACATACTGTTTTCTTCGCGACCACAGGTAGAAAACGTAGGTGATAATGAAGCATGCATACCAGAATGAGGGTTTCTGTAAGAGATATGGAACCACTTTCTTTAAGTAGTCGTGTTAATTTCCAAGCGGTAAAGGGCGCAAAGCGCTTGATAAAATATACGTATACAAGCGAATGCCCGACTTTGACCAAT…	456	MRLVKVGHSLVYVYFIKRFAPFTAWKLTRLLKESGSISLTETLILVCMLHYHLRFLPVVAKKTVCVVMAVSRPPGFSSHRK	81	N-terminus missing, C-terminus missing	ref|XP_008469175.1|PREDICTED: probable cytochrome P450 313a4 [Diaphorina citri]	7e-09	40/59	Cytochrome P450	4	0.79	2	0.41	0	0	3	0.58
DcitCYP48	c44914_g1		GACCTTAGCAGTTACAGTTCCCTGTATGCAACCTCTTTAAAGAAAGAAGAAGAAAAATAGACATGAACCCTGTCATAGGTATAATATTTTATTTCCATACAATGAGATAAGAAATTATTATCATTATTTATTACCAGTTCATACATGGGCTGTATTTTCCTTATGGCTTTTATTTTTTATAATTTAGTTTAAATAGAAATTTAGTTTAAAAAGTTAAAACTAGGTGGTGTGGGAGCTCCTGAAGACAAAACCTCAGAAGTTTTTCGAGATCTAATATGGCGTTGGGAGTTGTCAGTTGACGTTATCCGTTTGCATAGCTCAACTAATTTTCCACAAGGAAAGGCCATTCTAAAAACTCATTTATAATTTTATTATTTTATAAAACGACTGCAACCATGC…	2562	MLFMPGSMKFSLFQGLFEKSSASYFLLCALLSFVCIIRYRRRHYYKVASKLKGPTQWPFLGAGKLHTNKVSDLHDYHFYFRSLGERMAQSFYADKFFIFCLDAGPINYVFNKVLRKSDIYRIVENLFRNGVLGFSPVEKWRADRKMIAPSFHYSVVKTYICIFFEETNILVDKFRPLMEKGESFYPGTMLNLATFDMVIRSTLGENPEAQEFNDHPVVKAMMGILESAQNRLLNPILMSDNVCKLLGYNKAENELQEVIRGYSRNIVRQIAASNTSDNTMSFARHMMTNNIDEEDLVTQIINVIFAGTDTTKTANFAVLLMLALHPEVQDKAYEEVISILGTDKTKEPSYEDLQNMRYVEMIIKESLRLYPPVPVVGRQIITDHETFEDLKLPRGAGMV…	504	complete	ref|XP_008475736.1|PREDICTED: cytochrome P450 4C1-like [Diaphorina citri]	0	82/84	Cytochrome P450	2174	60.57	2067	60.08	2240	66.96	1926	52.2
DcitCYP49	c11456_g1		AAGTGGCGCCACCTAGCGGACGGTCGGACAAGCTTCAATCCGGAGGAAGACATCAATCTGGCAACGTTTGACATGGTGATGATGAGTACACTTGGCATCAACCCGCGGGCGCAGGAAAATCCGAGCCATGAGTTTCTGGTCAATTTCGATTCGGCGTTTCAAATCGGTATGTCGCGGATGCTGAACCCGATTTTACACTCGGATCTGGTGTGCCGTCTAATAGGATTGAAGGCGCGACAGAAAGCACATGTCCAAGTACTCATCGACGAGGCACAGAGGACCTTGGATCGAATCCGGAAGCGGCAGAAAATGAACAGGGAGAAAGAGAATGCTGAGATAAAAGACCCGTCCAGCCACCTGATGGATCCAGAGGCCAAA	378	LATFDMVMMSTLGINPRAQENPSHEFLVNFDSAFQIGMSRMLNPILHSDLVCRLIGLKARQKAHVQVLIDEAQRTLDRIRKRQKMNREKENAEIKDPSSHLMDPEAK	107	N-terminus missing, C-terminus missing	ref|XP_008479350.1|PREDICTED: cytochrome P450 4d2-like, partial [Diaphorina citri]	5e-87	100/100	Cytochrome P450	1	0.28	0	0	4	1.2	1	0.28
DcitCYP50	c37288_g2		GTTTGTCAATAGTGTGCGTTGTATTTTGTGCTTCGAATTTTTTATAATATTTTGTATTTATAATATTTTATAATATTTTGTATTTAATTTTCGTAAGAAAATGTTCGAAACGTCCCTCCTGAACTAGGTTGTGTGAAGGGTTAACACCATCACTGCCTCAGCGTTCACAGTTACCCCAACCCTCCGCAGCCAATGGATTGGCCGACCCCCTCCATGGACATCCCCACCTTCATGGCTCTACTGGCCATCGGCCTCCTGTGGTTCCTCCACCGGTATCGCACATTCTACTCCAAGCTCCCGCCGGGGCCGTGGGGGCTTCCCCTTCTCGGCTACCTCCCATTCTTGAAGCCCAGGAACACCTACCTCCAGCTGCACGAGATGGGGAAGAGGTACGGCCCA…	1186	MDWPTPSMDIPTFMALLAIGLLWFLHRYRTFYSKLPPGPWGLPLLGYLPFLKPRNTYLQLHEMGKRYGPIYSVQLGQLFAVVLCDAGLVKEAFSREEFNHRADLYVTHGIMDGCGIIVAEGELWKNQRKFVIRCLNDFGMVKIGPKRDLMERRIFVGVENLLSMIQATSGTAVDPHHIFLHTVGNVINDFLFGRTWEENDEKWAWLLSLAEEGIKHVGVAGPVNFLPFLRFLPKYQKVFKYLLDGKIATHEYYQQIIDEHDPNKTDDIIGAFLQEAKSNPELYTSKQLYHLLGDLFGASLDTSTILMRWFLLIMAMEQDVQDTLRAEITSK	331	N-terminus missing, C-terminus missing	ref|XP_008476340.1|PREDICTED: cytochrome P450 18a1-like [Diaphorina citri]	9e-107	85/87	Cytochrome P450	19	0.99	4	0.21	103	5.59	3	0.15
DcitCYP51	c63111_g1		ATCCTGGATCTCTCAAGACACTAGATGAAGAACTAGAAAACTACAAAATGCATGTTGTAGCACTACAAGAAACAAGATGGTTAAATGATGGTTGTGTCAAAGCCCAACACTACACCTATTTCTACAGTGGAAGTAAATCTGATAAAAGAGAACATGGCGTTGCATTTGCAGTTGCTAACAGTATCAGAGGCATTGTGAAAGAGTTCAAAGTTATCAATGAACTACTATGTGTTTTGAGACTAGAAGGGAAATTCAACAACATCAGTGTAATTTCATTCCATGCACCAACTGAAGACAAAGACG	303	MHVVALQETRWLNDGCVKAQHYTYFYSGSKSDKREHGVAFAVANSIRGIVKEFKVINELLCVLRLEGKFNNISVISFHAPTEDKD	85	N-terminus missing	ref|XP_008471434.1|PREDICTED: cytochrome P450 3A28-like [Diaphorina citri]	6e-25	55/74	Cytochrome P450	0	0	1	0.5	2	1.03	2	0.98
DcitCYP52	c42771_g1		GGTATTTCTTCAGCATATTGGCATATTCTTTAACAATTATTAAACTTTGCCACATCAAAAAAAGAAAAAAATCTAGTGGATACCAATGATAATTTATTGTTGGATATTCGCTGATTGTATACGCCGCGTAATATTGCAATAGTCTTTCCGTTCGGACTTCCACTACTTTTTTTTTCAGTTGATCAGTGGAAATTGGATCGTCTTGGAAAATAGTTCAACTGAATTTTCCGGAGTGCCCTTAAAACTTTTTTTAGTTTTAGTTGATTTTGATTTATGTTTTTTAATTGTGATTTTCTAAAATTTGTTTAACAAATTTATCAACTAAAATAAAATAATAAAATATTTGAATTAAATTTCAGTTTAATTAACCGTTCATATTTTTTTTTTTCTTCGGAATTT…	4228	MFFATYLLGIITVYLMFLYMWSRRRLYKMSMDLPGPIALPIIGNGYYFLNGLEGVFLTITTLYKAWRAIGTKIARLWLGPDLIVIPLEVDYCTQVLTNQLQKSKQYQVYDSLISEGFLFTQDLPNWRSMRKVISSNFHFSIVKSYISIFYDEVNILIDKMEKYVDSGEAFQFEPMVVLATFNMVMRSTLGINPKAQEGSRNIVLDATDRAMELGQLRMYWFFLKNNFIYKLSGFQAEQTKITEVLRDYTYTTIREIRERLTEKKRKGLESNLDHEDEKKSVRSFAEIMLEEENQIGDEQLAKQIMSIIIAGQDTTKSENTAILLMLAIHQDVQEKVIQETLAVFGPEGLTQCPTYEQLQELKYLDKVIKETLRLFPAVPILGRNIEKDENVGGHILAPD…	509	complete	ref|XP_008479109.1|PREDICTED: uncharacterized protein LOC103515942 [Diaphorina citri]	5e-122	73/75	Cytochrome P450	7233	119.73	9402	162.99	1008	18.16	2018	33.11
DcitCYP53	c25658_g1		GTAACTTGTGCGGGGTCTGGCACACGTGTGCAGGTTTTCAATTTCGAGACAATATTATTTGCTCACAGGTTTACAAAGAAATATCTGAAGTACTTGGTAACGACTTGACTAGTTGTCCTACGCAAGAAGATCTAATGAAGTTGACCTACTTGGACAGAGTGCTCAAGGAATCATTACGCATGTGTCCTGCTGTTCCTATTACAGCAAGGAAAATTACCGAGGATCTGAAGGTTACCACAAAGGATGGCCAAGAGTATGAACTTCCTGCAGGAGTCAATGTTCTCATAGCAACCGGTTTCATGCAGAACAATCCTGAATATTATGAAAACCCTCAAGTCTTTGACCCCGACAGATGGCTCCCCGAAAATGTTTCAAAACGTCATCCCTCCTGTTATCTCC…	1099	MKLTYLDRVLKESLRMCPAVPITARKITEDLKVTTKDGQEYELPAGVNVLIATGFMQNNPEYYENPQVFDPDRWLPENVSKRHPSCYLPFSSGPRNCIGSRYAMFQLKTMAVSILRAFEIMPTKNCKKFEDINVIMSFTIKLSKTCEVTFREREKTLCHHQ	161	N-terminus missing	ref|XP_008468936.1|PREDICTED: cytochrome P450 4C1-like [Diaphorina citri]	4e-146	99/99	Cytochrome P450	11	0.63	6	0.35	1	0.06	7	0.38
DcitCYP54	c45701_g2		GTATAATTATATTCTTAATGATAACACATTCACATTTAATTGAAAGAGTTTATCTGTTCTTGGAAGTTGTAATTATCTATCAGTAAATATGTATTATTGAATATAACAACAGTGTTTTATAAGAAGATCAGTCCTTAACCGAGTTTTCGAACAGCTTATATACGTTTTCCGATCGATCTTTTACATATTTCATACTCAATAAAGTGTTGTTGAACTGTGGAAATAAAAATACAACTACTTGTGCATGCTATACAAAAACATTTTAGATAAAACAGTTTGCAGTGTAACAAATTAAAAGATAAGATAACTAATTAATATCACTATTTTTTTATCAATGGATATTTTGTTAGTTTTGAGTTGAGAGAAACTGTGATACTGTGTTAGTTTAATCTTATTCAG…	4333	MGLLAFNLLVLFLTALVAFYKWSTRNLNYWKIRKIPHIKSAPVVGNYWELLLGKVNVAEKYREFYHQMKDVKYFGILIGTYPALLIKDPKLIMRILVKDFRYFYDRGFHVSDSDVLGTNLFFLRNPKWKLLRNKTVSVFSSAKLKSSFDILDKCLDDLIDYLNENAHKKEWPTRQLMGDAMTDIVCKAICGLEIHSIKNPSREHVAMQNMAFASSFRGFARNTINFISPYLAKKVHIFPRILHTYFDDLTWKTIEMRKEKNIRRSDLLQLLLEVYEQEQMLPAENRVLSRELFVSNIFIMILAGYETSTTTSSLTLHELAHHPDIQDKVRQEIKQVTRESGGKITYDSLKKMKFLDQVLSETLRIYPLANMIFRECMEEYNIPGTDHVIEKGVFVQLPT…	500	complete	ref|XP_008479286.1|PREDICTED: cytochrome P450 6k1-like isoform X1 [Diaphorina citri]	0	98/98	Cytochrome P450	368	4.68	273	3.66	1040	13.59	305	3.86
DcitCYP55	c42027_g1		ATAGGATAAGGAAAGTAAAAAACGAAGAACATTCAACACAAACACAGTACATCATCACTTGGTTTTGGGAGGTCTTATGATCAAAAGTTCTTGTGATCCTGAATCAATGGGTCCATAAGTCCATAGTTATCAATGTGTCCATAGTTTTTATCGAGGTATGAGCTGAAATTTGATTGGTTCAGAAGGAACTGGTATCATTTTCAACACAACATCCACTGGTTTGTCGACTTTGATGTGGTAGTTATTAACGATCTGAGCGATGGTCAAGCACATTTGGGTCTGAGCCAGCTTCCTACCAACACATGACCTGGCGCCCATAGCATACGGCAGTGAGGCATAGGGCTCTACCACGTTGACGTACTTCTTGTTGGCATCCCTCTTCCATCTACTAGGCTGGAA…	1757	MSKVIPTPRSWPIFGTLISILKEGGGKQLHRYVEKRHQELGPIYKEKIGPVEAYFLNDTADVRKVFALEGTYPEHILPQCWEKYRELYGCDRGLYFMDGSEWMKYRKIMNKYLLKNYSAGPQQELTKELFKAFEHDIVESTKANNKPSFESHLYQLSINFIIAHMLGTPFISHYKELSKEIHDLSQVVHKIFEHSAALSMLPINLSIKLKLSAWTKFVESVHQSLALASELLHKMEPFNGDGLSSKLKEVENVSPELIRRMVIDFILAAGDTTAISTQWIFYLLGRHPSIQDQLYQELQKNNDCLNNEIINHVIREGLRMYPIAPFISRFMPKDVEIRGYLIPKGSLVLLSVFSSSHNPAYFPSPEQFQPSRWKRDANKKYVNVVEPYASLPYAMGARS…	450	complete	ref|XP_008487815.1|PREDICTED: cytochrome P450 315a1, mitochondrial [Diaphorina citri]	0	89/89	Cytochrome P450	110	3.63	51	1.72	266	9.14	99	3.09
DcitCYP56	c45283_g2		GTGAAATGTATATATAAAAATATAACATAAATAACATAACTAATATATATTAGTTGAATAAATAATATTCTACTTGAAAGTCTATACCTAAAATTCTCCTAAAAGCACTTATCCCATAATGTAGTGTAGTACATAATATTTTACCAAAGTATTTTCAGTTTTCACGTATAATTTACCATTTCCTTAATTTCTTGCAGTTTAATAAAAACCACTCCTTAACGGATCATCTAGGGACTGCGTTAAATCTCCCTATGCCTATGCCTATATACTACAGGCTACAGGGGATTAAAAAATAGTTGTTTGATAACTAATCTGATTTTGATGCTTTTATTCCGATTTCCTATGTCTTAATGTTATCTGGCACTGAGGATTGAGCTCCATTGTCAAGTTCATTTTTAC…	2956	MISHFKSNFILFNPYFWAFLGSVSCLYYIWTRRKLYYLSWQLPGPLPLPILGSTFFVWFFGVSNVFPILKIAFRHYAPHKIIRVWFGGELMVLVADPSVIAQVNTLTLTKTDVYQYLGDPYLKKGIFVDKDIPHWKASKKVITQVFVFKVLKQYIKIFHEESIILVNKLQELAYSGQPFYPPKYLELATFNSIMRTTLGVNPNAQINEHQPFIDALHNIFQHFQRKLFLPILRNNFVYSLFGWRQDEERNIGILLDLAHTVLEDLKTDMKNTTDIMRESRTSLAELLLQQPHISMEELKAQIVTVIGAGLDTSMIQNSMVLIMLATHPAVQEKVFEEMVQVLGEDINVLPSYEDLMKLEYLERVIKECLRMYPAAPFTGRHITEDIKVTTEDGKEYIFP…	511	complete	ref|XP_008468934.1|PREDICTED: cytochrome P450 4c3-like [Diaphorina citri]	0	99/99	Cytochrome P450	186	4.75	70	2.41	659	14.88	153	3.75
DcitCYP57	c40272_g1		AATTCTTCGGTTGAATTTAGAATTTTCTTTAGTAATTATGCTACTTCATTTATTTATTACTTATTTGTTTTTTGAACGTGGTTTTTCCGACTTAAAAGTTGAGTATTACCTAGAAGTGACTAAGTAACTTTACTTCATTCTTGTATTGTACTTAGTTCGTGAATAGTGAATTTTTTGGATCAATGAAGATTAGAGACAAAAGTGGGTGAATTGCGAAATTGTGTAGTCGTCTGCATACGTTTTTGGTGTTTTTCGATATCAAATGGTTTTTCTAATAGTCCTTAGTGAATACAATCCGTTTAACATCCTTTTTCCGGTCCTTAATTTGAATTTGAAACTTGAACATTTTAAGTTTGAAATTTGAAAATTAAAATGTAAAAAAAAGTTGCTTCAAAGCCA…	1462	MVHFYISIFLLTVLIYVLTHLWTHRRFYYLGFKIPGPPGWPLNGNCPMIFGSLKHVTRIIIKSWDESSDNFIYKLWVGPVLFVFPTDPDTIDKILLNVLHKAPCYNFISGSSGQGLLHHMYLPRWAKHRKIIGTSFQFSPLKSYIRIFHEEAAMLADKMAALADSGEAFESNRLVGLAALAALMRSMFGVDFEIQRNHYSQHPYLEAVESSFQIFLMRVFKPWLTFDPFYTMSGCKARVRKNRAIQKEFIESVIASVKREILEEKRIFNAEHNERNLAPFVERVLRDRMDKQIAIMETQKSTNFNNENTKLNNNNNNNTNNSNNNNNNNN	330	C-terminus missing	ref|XP_008476788.1|PREDICTED: probable cytochrome P450 313a4 [Diaphorina citri]	6e-122	90/95	Cytochrome P450	42	1.74	84	3.55	9	0.39	45	1.76
DcitCYP58	c37823_g1		AAATAATAATAATAAAAAAAAGATTAAAAAATACTCTTTAAATTTTATGACAGTCCTACTCAATCATCTTCTTTTTTTTAGTGTTGTCTTTCTAAGTTGGGCCTAAACATAATATCCTTTTCTCTAATAATTATTGTATTGACAAAATTTACTTATTTTTTTACAAGTAATAATAATTCATAACAAGTTTTTGTGTTACTTTATGAACTTTGGAATGAAAAATATTTGTATTTGAGTGTTTCTACGGATGGTGTTGACCTTTTGAAATGCAAGATCTCAAGCAAGTAACTCTGGGAGCTGCTACTTCCCTTCTAATAGCAAAGTTTTATCTAAGTATACCAGACACTTCAACCATATTAATACTTGCTCTGTTACTGAGCTTGGTTCTTTGTGCTACTT…	2123	MQDLKQVTLGAATSLLIAKFYLSIPDTSTILILALLLSLVLCATFVKSLKQTGPYFDTLRKIPGPRSIYYFGNRWMYYSWFGPYKLNKLHESYQDLFKMFGKIFREEYLFNFPVINILDRDDLFLVLGASARSKFPLRPPNEVTSYYRKSRPDRYTNLGLVNEQGEIWHLLRTRLTPELTSGRIMNRFLPELNRVAEDFNSLIRHHSCENHSVLCFDELANRMGLESACTLILGKRLGFLGEDIDPIMTKLAVAVREQFIASRDTCFGLPFWKLFPTPAYLKLIKSEDAIYDIISRYVDEALADEEDTCSLDTDVQTVFMSILNAPDVDIRDKKGAIIDFIAAGIKTFGNTLVFVLYLIAKNTTCQEKIYEEIINVAGPHQDFTTKNIQNAKYLKACIE…	529	complete	ref|XP_008487421.1|PREDICTED: ecdysone 20-monooxygenase [Diaphorina citri]	0	99/99	Cytochrome P450	43	1.15	22	0.6	64	1.78	91	2.3
DcitCYP59	c13648_g1		GAAAAGTTTGGAAAATATCCCAAGTACAACTATCAACCGTTTGCAGCCGGGAATAGAAAATGCATAGCCTACAAGTATGCCATGTTACAGATGAAAATTGTCATCTCCACTGTTCTTAGGCATTTCAAGATACTGCCTTCACCTAGATATAAAACCATTGACGATTTGAAGTATGAAATGAGAGTGACTTTGACTTTCTACAATGGGATTTATGTTAATCTCGAAAGCAG	230	MLQMKIVISTVLRHFKILPSPRYKTIDDLKYEMRVTLTFYNGIYVNLES	49	N-terminus missing, C-terminus missing	ref|XP_008471447.1|PREDICTED: cytochrome P450 4C1-like [Diaphorina citri]	9e-44	99/100	Cytochrome P450	1	1.26	0	0	3	4.12	0	0
DcitCYP60	c65612_g1		GTGGATTTCTTGCCCTGGCTAAATCCATTCTTCTCCAAACACATGAACAAGATCGCAGGCTGGGCCAATGAAATCCGGGAAATCATGCTTGAAAGAATCATTAAGCAACATTTAGACACTGTAGACTATGATGATCACCCTAGAGATTTCACTGATGCTTTGCTGCAATATTTCCGAGAAGACGAGGAGTTGTCTTGGGATCACATCATGTTCGACCTGGAAGATTTCATCGGAGGACATGCAGCCCTTGGTAACCTGGTCATGCTGATATTAATTTACCTCATGAAGAACCCGCACTGTATTGACAAGATTCGACAGGAGATTGACGCTGTCACTGGAGGACTGCGAGACGTTTGCATGGATGACAAATATAAGATGCCTTACACAGAAGCTCTAGTG…	1603	MNKIAGWANEIREIMLERIIKQHLDTVDYDDHPRDFTDALLQYFREDEELSWDHIMFDLEDFIGGHAALGNLVMLILIYLMKNPHCIDKIRQEIDAVTGGLRDVCMDDKYKMPYTEALVFETLRICASPIVPHVATEDTTVAGYSVCKGTVVILNNFDLNTSDLYWDEPTKFKPERFISQDGIVVKPSHFIPFGTGKRTCIGQKLVTDFTFIVITSILNHYDVSYPNMDELKLVPACVALPAETYELEFTLRKDLF	256	C-terminus missing	ref|XP_008469175.1|PREDICTED: cytochrome P450 307a1 [Diaphorina citri]	0	100/100	Cytochrome P450	17	0.62	11	0.41	18	0.69	15	0.52
DcitCYP61	c61793_g1		TATGAATGATGAATGGAAAATATACTTAACTACTTAACCAAGCATTTCTAAAATTAAACAGTTTAAATAAGTCATAAATATGATATTGGAATACTGGATCATTTTCTTCTCCTCTACACTCCTGGCGTTTCTGTTTTTGTATCATTGGAAAAGGAGACGCCTCTACGAATTGGCAGCTAAAATCCCAGGACCTCCAACAACACCAATTTTGGGAAATGTGTTTGATGGTGGATCATTTGTGCCGAGAGATCTTCAGAAATTTCTTTTTAAAACGTTCAAAGAACACAATAATTTGTTCAGAATGTGGATTGGACCCAAGTTGTACATATTCCTGAAGAATAGCTCGGAAGTTGAGCAGGTTTTCATCAATAATCCAGACGCCTTCGCTAAATCTCATGA…	672	MILEYWIIFFSSTLLAFLFLYHWKRRRLYELAAKIPGPPTTPILGNVFDGGSFVPRDLQKFLFKTFKEHNNLFRMWIGPKLYIFLKNSSEVEQVFINNPDAFAKSHDYDFLNSLAGQGIFCQDDEEIWHRNRKIVNKLFHYSVLKHYVHTFHEETISLVDKLKQIIVNKPSDIAIHGMLAVLTFNTIAKNTMGVHIE	197	N-terminus missing, C-terminus missing	ref|XP_008471447.1|PREDICTED: cytochrome P450 4C1-like [Diaphorina citri]	1e-116	99/99	Cytochrome P450	2	0.22	0	0	7	0.79	2	0.21
DcitCYP62	c44443_g1		CGGTGGAACACTCATCTTTTTTTACAAACATGGCTTACTTGTGTTATGGAATCTTTGTGACCCCACGAATTTTACTGGATTACATTTATCCGTATTGTAAACATTGAGAGTACAGAGCTGGACAAAATAATAGAGCTAGTTCTGAATATTCTTGAGCATTTATGTTTTTGTACATGGTAATACCTTTAGGGGTTCTAGATACCTACTTCATATAGGTAATCGACTTATTTACATGTATGTTCTGTAGGTTCCCGTTTTTTTAATAAAGAGAAAATCAAATGAAACCTGTTTTTTTTTTTCAATAACAAATCGGAAATTATTTAGATGTGAAATATTGATATTTTTTGTCTATTTTTATGTGATAGGAAATATTTGATATTTTGATATATTGAAATTTAT…	2126	MPYLEAITYESVRVFMPYLEAITYESVRVFTLQGYFIPKDTMIIANFNGVLMDKEFWHDPEVFRPERFLNDKGAIQVPDQYLPFGAGKHQCMGQTLARSNIFLLTASLLQNFDLSVPPGEAPPSTLGVDGVTPSPGEYNAWVTLRA	146	N-terminus missing	ref|XP_008475341.1|PREDICTED: probable cytochrome P450 303a1 [Diaphorina citri]	9e-107	100/100	Cytochrome P450	62	2.11	55	2.12	69	2.49	57	1.69
DcitCYP63	c33515_g1		TTTTGTTTCTCATTTGTTTTGTCTGATTACAGCTCTGGCGTTTTGCAACTTTTCAAATTTACAAAAACTAAGGCGAGAAATTCTGCAAGTCCACACGTTTCCACGTAATTTTTCAACAAGATTCTTAAAATTAGATTCCATTATTAATCTAGAAATGAACGAACTCAAATCCAAAATCAACAAAGAGAATTGCCTAACAAATTTTAAAATACACTTATCGTCCACGATTGCCAACGTGTTTTTCATTTATTTCTGCAGCAAACGGTTTGATACAAGCCTCCCAAAATTTCAAGAAATGATCCAAAACTACGACAGTGTGTTTTATGAAGTAAATCAAGGTTATGCGTCAGATTTCCTCCCATGGCTTTCATATTTTCAAAGTAAAAATCACACCAGGAA…	1346	MNELKSKINKENCLTNFKIHLSSTIANVFFIYFCSKRFDTSLPKFQEMIQNYDSVFYEVNQGYASDFLPWLSYFQSKNHTRKLSQMSKAIRAFVMENLMNDRIVKYERNERNNNDKEDYVDSLLERVYNNRDKAKMDLNTALFSLEDIVGGHTAISNFIMKTLGFLVNHPNVQAKIQKEVDAITLNSRDVTLADRKQMPYTEATILESIRMIASPIVPHVATQNSSIGGFEVKKDTMIFLNNYDLNMSPELWSEPENFQPERFINADGRIVKPEHFLPFSGGRRSCMGNKMVQLISFTTLASLFQSYDLKKLPGQQYKVPIGDLALPYNTFRFNFSPRNLRL	342	C-terminus missing	ref|XP_008474957.1|PREDICTED: cytochrome P450 307a1-like [Diaphorina citri]	0	86/86	Cytochrome P450	3	0.13	8	0.37	8	0.37	77	3.27
DcitCYP64	c38150_g1		TCATTCGCTACAGAAGAAGACACTTCTACAAAGTGGCTTCTAAGTTGAAGGGACCTCCTCAGTGGCCTTTTATAGGGGCTGGAAAATTGTTCGGCAATCATCCGTCCGATCTGCATGAACATTTCTTCCAATTTAGATCACTTGGAGAGCGGTTAGCGCAAACCTCCTACGTTGAATATTTCTTCATTCTCTGCTTGGATGCGAGCGCCACTAATTTTGCGCTCACTAAAATCCTGGAAAAGATCGAAATTTTATCCATATTGTCAGCTCTGTTTCGAGATGGTGTATTGGGATTTTCACCACTAGAGAAATGGCGAGCGGATAGGAAAATGCTCGCACCTAGTTTTCACCTTTCACTGATCAAGACCTACATCTGCATATTCTTCGA	388	LKGPPQWPFIGAGKLFGNHPSDLHEHFFQFRSLGERLAQTSYVEYFFILCLDASATNFALTKILEKIEILSILSALFRDGVLGFSPLEKWRADRKMLAPSFHLSLIKTYICIFF	114	N-terminus missing, C-terminus missing	ref|XP_008475740.1|PREDICTED: uncharacterized protein LOC103512739 [Diaphorina citri]	2e-69	100/100	Cytochrome P450	5	1.4	2	0.56	12	3.47	16	4.29
DcitCYP65	c15124_g1		ATTTTAAATTTTTTTGATAAAAATCAAATTTTGTGAAATTTTTTTTTTATTTCTTTTAATGATAATTTTTCAATACAACTGATAATAATTCAAGTTCTTGATTGATTTTTCTTCTAAATGGAAAGGAAATTACTGTTGGAACCCTCGTAGACTGTCCTAGGAAATAAATAGCACGCTTCAAATCTCTGACAATATCCTAAAGTCTGAGGAATCTATTGGTTATTCATCTAAACAGGGAACATCATTGAGAAGAAGATGTCTTCGAATGAGGAGATTGGTAATGGTGAGGTTAGTTCAAATGTGAACCAAGCAATAAAAATGGAAGAGGACTTGAAACATAATGAAACACCCATGGACATAAATGATGAAAACAATGAAAAGACAGATGGCTTAGGCCAA…	2203	MSSNEEIGNGEVSSNVNQAIKMEEDLKHNETPMDINDENNEKTDGLGQDETSMDMKEDPSDQPYPGDSEDAITEDENETGTQSGPQFTEEVKNKLMYTDATHSDDHIFWTHAQAANVINFKKRLLHFKNQLEKNRSQGIFNNGPLIKKIAESERMFKKMHIKKIKVDNNLPTVDPLPEDLRDFIHRRTKNEVEKYKTKACAEQIGMRVRLKRLRKHCNILNFAENKYASYMLNLLHNKEREYAERFVTEKTQEEMEIELQEKEKAKLEAEATTTNKPIPKPWHDELTPAIKQHLMYSNEPCTHDHIFWVNTTNNGVVVTKQKLSKLRQNLDLAIKKDSKDQIEAAERKLKEKEDYFVNEFINKVEYDSSLPTISPITRDLRHAIYNEVECVKMFKTQLC…	586	complete	ref|XP_008482591.1|PREDICTED: probable cytochrome P450 305a1, partial [Diaphorina citri]	4e-47	97/98	Cytochrome P450	811	20.83	673	17.6	1513	40.41	991	24.04
DcitCYP66	c42218_g1		TTTTTTGCTTCAAAACATAAAATAACAATAAAAGAATTCCAATTTATTTTGAACAAAATTAAATGAAAATTGTAAAACAAATCATGGAAATTGATTCTTAAAATATTTTATACACCAAAATTTCAACTGAAATGAAAGAACAAATTAAGTTAAAACCCTAATCTTATTTAGAACCCTTTGTTTTCTTTTTAATCTCATGAAGTTTGACATAAACCGATCGAAAACTATCAGAGATGTAGAATTTTCCATGGGATCATTCCGTCCTCTATTTTATAGAGAAACTTATGAATCACATGTGAATTCATTTCATCATCAACAATATCCGCTCACAGTTTCAATATTTCTTTATGTGACTTGGATGTCATAAAGAAAAAAATAAAACATGTAAGCGGAGTGAAA…	2454	MSTASAEVVAASGLTATTLFTYLIVPALVLWVVYYRMSRRRLYELAAKLPGPEGLPLVGKGLEFIGSPHDIYTRVNKLGLEWEDKPVVKVWVGPRLLVFLKDPRDVEIILSSHVHIDKSPEYRFFKPWLGNGLLISTGEKWRAHRKLIAPTFHLNVLKSFLDLFNQNSRAVVEKMRKHNGEAFDCHDYMSECTVEILLETAMGVNKKTQNQSGFEYAMAVMKMCHILHIRSTKVWLRPDFLFNLTSYAKDQVKLLDVIHTLTKRVLKKKKETYEKNKSAILNSIPMPTVGIKEEKKAEEKVKDKTVVEGLSYGQSSGLKDDLDVDEDVGEKKRLAFLDLLIESAQNGVVLTDEEIKEQVDTIMFEGHDTTAAGSSFFLCVMGTHPEIQAKVIQEIDEIF…	564	complete	ref|XP_008474792.1|PREDICTED: cytochrome P450 4g15-like isoform X1 [Diaphorina citri]	0	99/99	Cytochrome P450	3831	88.62	2051	48.28	11286	273.06	13306	291.66
DcitCYP67	c54224_g1		GTCCAAACTAGTGTCCATCCTCTTCATAGTTGTACAAAGCGTCATCCGTGAATTTCAAACGATAGCGTTGCTACTGACACTTGGCTATTTCGTGGTCAGAAGAATCAAACCGTCTAGACTGGTCAAATTGATCAACCGAATTCCTGGACCAACTAGTCTTCCTGTGTTGGGAAACTCGATAGAATGTAATGTGGACAATCAGGCCAATCCTGAACAACAGTCGCACGATTCACAAAAGCTCAGACTACTGCTACATCGAACCTTGGCTAGGCAATGGTCTCCTCACCAGCGCGGGTCACATTTGGCATCAGAGACGAAAAATCTTGACGCCTGCGTTCCATTTCCGCATTCTCGAAGACTTCGTAGAGGTGTTCCAAGAACAGAGTGAG	389	SKLVSILFIVVQSVIREFQTIALLLTLGYFVVRRIKPSRLVKLINRIPGPTSLPVLGNSIECNVDNQANPEQQSHDSQKLRLLLHRTLARQWSPHQRGSHLASETKNLDACVPFPHSRRLRRGVPRTE	128	N-terminus missing, C-terminus missing	ref|XP_008478381.1|PREDICTED: cytochrome P450 4c3-like [Diaphorina citri]	7e-56	98/98	Cytochrome P450	2	0.53	1	0.28	0	0	1	0.26
DcitCYP68	c77306_g1		GATTATCAAACATGTCCTCATCAAGGATTTTGATGTCTTCACAGATCGCGGTTTTTTTGAATCTGATGAGCCAGTGTTGAAGATTCTATTCGGTCTCACAGGAGATGAATGGCGGAAAATGAGAAACAAACTATCACCAACCTTCACCTCGGGCAAAATTAAGGAAATGTTTCCTCTTATGGAAACCTGTGGACGAAATCTTGAGACAATTCTCACCACACTTGATTATAACAAAAAACATCAGAGCATAGATGTTAAGGAATATCTAGGAAGATACATGACGGATGTAATCGGATCTACGGTATTTGGTTTGGAGATAAACTCACTCGAAAATCCAGACTGTGAGTTTCGTAGAATTTCCAAGGAAATGTTCACAGAAAATAATAACATGCGACTACA…	542	LKILFGLTGDEWRKMRNKLSPTFTSGKIKEMFPLMETCGRNLETILTTLDYNKKHQSIDVKEYLGRYMTDVIGSTVFGLEINSLENPDCEFRRISKEMFTENNNMRLQIILALILLIPYLRKFMSYMMLLRKAAYFFLDVVHQNVSYREQNNIKR	155	N-terminus missing, C-terminus missing	ref|XP_008481706.1|PREDICTED: cytochrome P450 6k1-like [Diaphorina citri]	1e-113	100/100	Cytochrome P450	1110	165.47	1121	171.45	893	139.62	633	91.08
DcitCYP69	c38106_g1		TCTTTTTGACTTGAGGTAACTGTACCTATCATACCAATAACGAACCCCATTTTTAAATAATTACTTAGGTATCCATACATAGATTTTGACCTCCTATTGTCAAACAAAACTTTTCGACCCTTGGATAAAACTTGTGTGTGAAAATGAATCCAATATTGTTTGTGGTGGCAATGGTGCTACTCATATACTTTTTGAGCAAAACAATGTTCTCTCGACCCAAACACTTCCCACCAGGTCCATCGCTATGGTTCCCCTACTACGGACACTTCCTCTCTATTCTCTTCCTTCACTATCACCACACGCACAAAGCTCTCGCCAAAATGTGCCGCATCTACAAGTCCAAAATATTGGGCTTCTATTTGGGCCCCTTTCCGACTGTAGTAGCTTCGGATGAGAAGA…	2079	MNPILFVVAMVLLIYFLSKTMFSRPKHFPPGPSLWFPYYGHFLSILFLHYHHTHKALAKMCRIYKSKILGFYLGPFPTVVASDEKSIRELLMKPQFQGRIDQVVSLVRVDFGEERGIIFTEGDLWQQQKRFFLRHLRDHGFGKRSEPLEVQLAAEIQDLITFLREERNHPAYQNGLALIPSIFAWGNIALLMSALTGEKFTGREGKDALNAIHWNALNFQFYTEPLAGTLTFVPFAKYLPPFFGYMKDITRLNDNLANYAKNSIRKKMDSFNEDTINCAVDAYIKMMKEAQADGDKETYFTEEQLKLVIQDFTFPASNTISGQLGFLWQQFLLHPEVQTKIQEELDRVVGRSELPNLNHRAELHYTEATIREIMRYKTLVPLSVPHKATEDANFMGYHV…	509	complete	ref|XP_008475662.1|PREDICTED: probable cytochrome P450 304a1 [Diaphorina citri]	0	90/90	Cytochrome P450	887	24.55	506	14.18	1004	28.96	381	9.94
DcitCYP70	c37288_g1		TACCACTGGACTAACCGTGCCCCCTTTAATTTGATCTTCCTCTCCTTCTCTCTTTCCTGCTAGGATTGCTAGGTCCAGGTTGGACTAAATCCGGGTGAACCTAAGTTTATGTGGGCCGGGCTGCAAGGTAAGCCCAAACTCCCCCTGGCGCGCCGCCAATATTTCCTCTTCACTCTCGTACGTCACTCTGTATTGTTTGATGAGGTTGGAGAGAAATAGGGTGGCTATCATGCGGGCCAGCTCTCCGCCCATACACATTCTTTTACCAACTTGGAATGGCATAAACTGGGTAGGCAGTTTGTCCTGTAGGAATCTGCCGGGATCAAAGCGATGTGGTTCCTGATGAGCCTCCTCATTCATGTGAATAGAATACAGGAACGGGATCACCATTGTGTTGGC…	576	MSYLAACINETHRYRTIVTLGIPHSNRVPTNIGGYLIPANTMVIPFLYSIHMNEEAHQEPHRFDPGRFLQDKLPTQFMPFQVGKRMCMGGELARMIATLFLSNLIKQYRVTYESEEEILAARQGEFGLTLQPGPHKLRFTRI	142	N-terminus missing	ref|XP_008476340.1|PREDICTED: cytochrome P450 18a1-like [Diaphorina citri]	2e-98	75/74	Cytochrome P450	12	2.31	3	0.42	21	2.99	0	0
DcitCYP71	c23137_g1		GGAAGAAAAGGTGATCCTGGCCAACATTCTGAGGAGGTTCCGTGTTGAGGCTGTGGACAGACGAGAAGATTTGACCTTACTGGGCGAGTTAATACTTCGGCCGCAAGATGGCATCCGAGTCAGGCTCTTTCCGAGGTGAAAGGATAATCGGCCTTGGTAGAGAGGGGGGTGATCTGGGTATTTCAAAAATACGCCTGGTAATTAGTA	207	EEKVILANILRRFRVEAVDRREDLTLLGELILRPQDGIRVRLFPR	45	C-terminus missing	ref|XP_008478381.1|PREDICTED: cytochrome P450 4c3-like [Diaphorina citri]	1e-18	100/100	Cytochrome P450	1	2.11	1	2.3	0	0	2	4.74
DcitCYP72	c28486_g2		GTGCGCAAACGTCAAGAGTTCGAAGTAACGCCCGGCATATAAGTTTTGAGGATTCACAAAACACAGGATTCATGTTTTGAAGATCCGCGAATATTGAGGTTTCTGGGCAGACTGGTAATAGAACCATGGATTTTCTTCGCTCAGAGCTTGAATCTTTTTCAAACGTTCTTTCGTTGTGGGCCTCGATTTTTTCGTTGTGGGGAAGTTTCTAATCTAACCCCGATTGCGGAGTTCACTGGCGTCAAATTTCGGGTACAGGAACTCGAGGTTGTCACACTCCATCTTTCTAGGAATCAGATAGACCTTGTGACTGTCAGGGGTGATGGTGACTCCAGCATTGCCCTTAAGACTAGGCAGTGGTTGTCCCGGTGGTGACTCAATCCCGAACGTATGCATCAG…	1956	MFLNKLVMGALTNVRCLILFISVLVLYKIMLYIKKVRSLPPGPWGLPIIGYLPFLKGDAHISFKNLSAKYGSIFSTKLGDQLIVVLSDYRHIREAFRKEEFSGRPHTELSSILGGYGVVNTDGKLWKDQRKFVHERLRHFGVTCLGKGKKAMEARIMKEVNVFLKSLQAQAELCGATGVDVNPLLATSISNVICSIVMSVRFSNEDPQFKRFMHLIDEGFKLFETMAVVNFLPFVKYLPGLRETRKTLSKNRVEMGAYFQEKINEHRTTFDATNIRDMLDSYLFEIEKAKMENRSDQLFNGKNHDRQMQQIIGDLFSTGMETIKNTLQWSLVYMMHYPAVAKAVQDELDTVVGRNRLPTLEDMPFLPYTEATILETLRRSSVVALGTIHAVTRDVKFNG…	533	complete	ref|XP_008474484.1|PREDICTED: uncharacterized protein LOC103511539 [Diaphorina citri]	0	88/90	Cytochrome P450	11	0.32	2	0.06	41	1.25	21	0.58
DcitCYP73	c38150_g2		TTTTCATACTAGCATATTTATGAATATTGTTCATTGCAATCATTATGTGAAATGGAACTACCTACATTGATTGTTTTGCAAATCAGTTTTGTTCTTAGTTCTTCTCAGTTTTTTACTTATTGTTTTTATTAGGCACCTATCAATAATAGTATCTATTTAATTGATCTTTACTTATTGGCAAGTTTGGGATGTTCTGCAGACCGTCACTTGTGTGAGGACAGTTTGAACTAAAGAACAATCTGTTTCCCATGCTCAGCAATATGAAATCCTCTTTATTTCAAGTTTTGTTTCAAAAGAACTCGCTCAGTTATCTTCTAGTCTGCGCCATCGTGTCCTTCACCTGCATCATTTGCTACAGGAGAAGAAAATACTACAGGGTGGCTGGGAAGTTAAAGGGTC…	731	LFPMLSNMKSSLFQVLFQKNSLSYLLVCAIVSFTCIICYRRRKYYRVAGKLKGPFQWPLLGAGSIFTLKVSVMHEQHFYFRSLGERMAQCFYGAEFFIFSLDANPTYFVLNKILHKANFYEKLSSLFQDGVLGYSSVEKWRADRKMLAPSFHHSLIKTYICIFF	164	C-terminus missing	ref|XP_008475738.1|PREDICTED: cytochrome P450 4c21-like [Diaphorina citri]	1e-61	66/79	Cytochrome P450	31	3.02	41	4.08	25	2.52	24	2.23
DcitCYP74	c3871_g1		GTTCGATGCTTCCCCGTGTCAACGATTTTCGTTATTTTTTAGTTCCGCAAACGTAATAGAAAATTGTGTGATTTTCACAGCAGATTTTTTTTTTAGCTTAATTTTACAATCGATGTTTACCTTGAACATTTTCTTTAAATCCTCCATAATTGATTCAATGTAATCCCGATCATTTTGTTTCAGATCATAATCGAAATAACTTTTCGTTATCGTTTCAAATGGATAATATCGAACCACTTTAGCAATGTAAAAGCTTTCCCCTGTTGTGGCATATTTGTCAAAGTCACGCACTGATTGTAAACTTTTCTCATGCATTAGTGATGTGAAGGATTTGATACTTTGGTAACTAAACGATGGTTGCATCAACTTTCTGGTCAGTTTCCAGTGATGTGAGTCAAT…	793	MQPSFSYQSIKSFTSLMHEKSLQSVRDFDKYATTGESFYIAKVVRYYPFETITKSYFDYDLKQNDRDYIESIMEDLKKMFKVNIDCKIKLKKKSAVKITQFSITFAELKNNENR	114	N-terminus missing	ref|XP_008470462.1|PREDICTED: probable cytochrome P450 313a4 [Diaphorina citri]	6e-15	37/61	Cytochrome P450	9	0.78	10	0.88	3	0.27	3	0.25
DcitCYP75	c76339_g1		GAGGCTTCAGAGCGACATAACCTAACGGACGAGAACATCAGGGAAGAGGTTGACACGTTCATGTTTGAAGGACATGACACAACATCGGCAGCCATCTGTTGGACACTGCTACTGTTGGGATCCAACCAGGAGATTCAGAACAAAGTCTACGAAGAAATCGTGGCCACCTCTCCCAAAGCCTCCTCCCTCAAGCCTTTCACTACCAGGTCCCTCAACTCCATGAAATACCTAGAGGCCTGCATCAAG	246	MFEGHDTTSAAICWTLLLLGSNQEIQNKVYEEIVATSPKASSLKPFTTRSLNSMKYLEACIK	62	C-terminus missing	ref|XP_008478381.1|PREDICTED: cytochrome P450 4c3-like [Diaphorina citri]	3e-48	100/100	Cytochrome P450	2	1.9	2	2.02	1	1.03	0	0
DcitCYP76	c45396_g1		TTATTATTATTATTATTATTAAAACTTATTAAGAGTTCATTCATTCTTCACCTTAGGATTTTGGATCAGCCTTTGAATTTTATGTTTTAAATTTGCATGTACCTACCTATAAATAAAAACACATTTTATTCAAAATATTTTAAAGTTCATGAAAAGAGATAATTCATTCTATTGTGTTCACAGCCTCAAACATAACATGAAAATGTACTAATCTTGTTTCGACTTCATTTGATTGATTTCACTACCTCCTTTCTCGTGTTAACGATATAGAAATGTAGTGTATCTAATTTGAAAACACCCTTACACCCGATGTATTCCATACGTATGTAGGTAGGTACAAGGTACAGCCAACATTTCGTGTTGCTTCTAATTCACTTCTCATGTAGGTGGTAATGCGAA…	3215	MLTPTFHFEILEQYLPIINQNALDLCDKLTSHVFSEINLITHISRLTLNVIVETAMGTKLHGQEGEEYIKAVTKACAMVMKRAQDPTLFNDYFFYFSWSGYQTRKCLKTLHQFTENVIKERRAEYRKKKQNLTENSEGRKRKAFLDFLIEFSEQDPDLMNDLDIREEVDTFMFEGHDTTAMSLCWTLFLLASHQEIQDKVVSEIEDIFGPQECKDIRKEHLKKMEYLEKVLKESLRLYPSVPYISRWLEQDLVLGEYTIPAQSNIGIMSYLMHRSPELYPDPEKFDPERFSKENSAGRHPFAYIPFSAGPRNCIGQRFAMMEEKVILTQLLRKFRFEAVSSPDQVKCIPYVVLRPLNSELMVRITPRRNAE	371	complete	ref|XP_008474737.1|PREDICTED: cytochrome P450 4c3-like [Diaphorina citri]	2e-168	81/82	Cytochrome P450	539	11.64	503	11.15	1331	29.52	599	11.85
DcitCYP77	c43669_g5		AAAGGAAAAAAAAAAAGGATAAAAATTCTTTGATAAAAATAATCTATTGCATTGGATTTATAGGAAAGGTTCTGAAATACTATTATGAATTCACTACCTGTACGTTTGAAGCATACAAGCAATGTCACTGCCAAATCTTTTGATAAAATATTCAGCCCAAAAGCTTGGCCTATTATTGGACATGGTCATCTGTTCATACCCAAAATAGGTAAATACTCTGCTGACATATTCAGTGATGAAATTCACCGCATGATGAAGGAACATGGAGTGCCGATTATTAAACTCATTCTGAACGGACAGACTATGGTGTTTACAATCAGTGCAGAGGACACCAGGACCATGTACCAGAATGAGGGTAAACATCCATTAAGAAACTCGATGGAAGCCCTTGATATGCTG…	2038	MNSLPVRLKHTSNVTAKSFDKIFSPKAWPIIGHGHLFIPKIGKYSADIFSDEIHRMMKEHGVPIIKLILNGQTMVFTISAEDTRTMYQNEGKHPLRNSMEALDMLRRKNGQSVGVIASNGVTWHKMRAGVNPLLKKPLVTAYYDKHKHIAQHHIRRIAEEMQKSKDQVVHDVTTQCMRFTLDAISVISPVLSVSNETERQEALAQNMNLMDALYRTMGEPPIWGMIKTKAYRQLELCNNYFYNKISSNIKTMDVTREPFLKILFELETLSYQDKVITAMDIFLGGIDATATTLAMTLHYLSLDRGLQDRIVSELTSPPPDNTRFIKACIRETLRMSATAGGNARCMQNEVIISGYLVPKGTWVLSLNPVIGTLDSYFDFAHQYRPQRWLRQHRTGESTH…	525	complete	ref|XP_008482765.1|PREDICTED: uncharacterized protein LOC103519454 [Diaphorina citri]	1e-147	83/84	Cytochrome P450	170	5.1	171	5.23	198	5.86	194	5.45
DcitCYP78	c46525_g1		ATGTTCACACCAGATTTTTATGTATTATTTTTTGAAATCACTACGCGACGGCTAACTTTAAGATGAGTTAGGTAACACGTAGCACAATGAGTCGAAAATAAATGTAGATGTAGAATACGCTTAGGAATCTAGTGTTACCTATTTTATCTTTCTACTTCAAAGTTTTTGAAATGGGGTTTTGTGTGCCTATATGAGATAAATCGACCATAGTGCAGCGCGGCGGACACCTGATGGAAAATGACTCAATTGTTTTTCCTATATAAAAAAAAGAAACTTAAAAAACATCATCATAATTTTCACATTGCCTGCAGTGTACTCATGATAAGAGAAAAAAGTAATTTCTAGTCTTTGCGCTTGAATGGCAAGAGTTAACACTCACTAGCTTACAATTTTATCATT…	3190	MLLTNSLILDWIILSSIVILLYYLKTIFISYQYWKSRNVPFLRPTFPFGNVYEAITMRRPTHLVYQDIYMEIKFGLKSPFAGIYTMTTPVLVLADSEIIKHVLIKDFDVFTDRGFFEANETDEPVMRNLFGLTGDEWRKMRNKMSPTFTSGKMKEMFPLMESCGRNVVSILTKYINKNNESIDVKEYLGRYMTDLIGSTVFGMEINALENPDCEFRKVSKEMLNPRLRFRIVILLVLLMPNIRKFLSGLMMDRKNGQFFLDLVHQNLSYREQNNIKRNDFINIMMELKKTDPDITEELITAQCFLFFLAGFDTSSTVLTFSLYELAKNKSIQSKLRNEINDTKAKYGGELTYESYNEMPLLDKVIKESLRMYTPLGQLDRITGRSYQLPNTDIVLDKGT…	506	complete	ref|XP_008481704.1|PREDICTED: probable cytochrome P450 6a14 [Diaphorina citri]	0	87/93	Cytochrome P450	11624	397.89	9796	356.28	17134	572.68	7545	243.4
DcitCYP79	c32189_g1		TGATACCCACATAGTTTTTGCGGGCAATTTCAGAGTTGTTCTTATAGGCACAGGTGCCGAGTATTGAGACTATTAGTGCAACATGAACAACGAGTAAATTTCCGACCATTTCATTTCTTACATCGCTCTTATCGCTGTGTTTTGTACAGAACGGTTGAACTAGTGAAGGAAAGTCACAATGCTGTCAAAGAACCTCGTACCAGGACTTCAAAAGCTTTCCAAGCTTCGAGTATCACCTGAATTCATTCGTTATAGGTCCACAATATCAAGTAATGTACAGACAGGTAGTGAAGCAATACCTGATGAGACTAAACCTTTCACTCAAATGCCAGGACCAAGGCCAATACCACTCCTCGGTAACAACTGGAGGTTTCTACCCTACATTGGTATGTACAAGAT…	1859	MLSKNLVPGLQKLSKLRVSPEFIRYRSTISSNVQTGSEAIPDETKPFTQMPGPRPIPLLGNNWRFLPYIGMYKIEEIDKMSVCLRAQYGDIVRIGGLLGRPDMVFLYDADEIEKVFRNEELMPYRPSMPSLNYYKHVLRKDFFGDVAGVIAVHGQQWYDFRSKVQQPMLQPRVAKLYVTPIEETAIAFVERIKSLRDENSELPSDFLNEIHKWSLESIARVALDIRLGCLDKDVVQTETQVLIDAVNTFFRNVVILELKVPFWKLFSTPTWKQYIWALDTLREITMKHIVETLKRLQAQDSLECNHQSSLLQRVLALHPDNPKFACILALDMFLVGIDTTSAAIASILYQLSTHPDKQELLYKEIQTVLPSKHTPITSDILENMQYLKACIKETLRMYP…	524	complete	ref|XP_001946744.2|PREDICTED: probable cytochrome P450 49a1 [Acyrthosiphon pisum]	0	66/81	Cytochrome P450	57	2.06	57	2.59	59	2.87	66	2.67
DcitCYP80	c70633_g1		AAGAAATCGTATGTCATTTACCCCGCTCTTCCAAAATATTAGAGCGTTTCCAATGAGAGGAAGGGCGATAGGTCCAGGTAATTTCCAAGACGCCCAGTACAGTTTTCTTCTCAAGAATATGTAGTAAAAAACAATGCCCATTACGCACGCTAACCAAAAGTATGGTTCCTGAAGCAATTGATGAATAGAGGTTACCTACGCATTTGGGTAAAAATTATGAATA	223	LLQEPYFWLACVMGIVFYYIFLRRKLYWASWKLPGPIALPLIGNALIFWKSGVNDIRFL	59	C-terminus missing	ref|XP_008470462.1|PREDICTED: probable cytochrome P450 313a4 [Diaphorina citri]	7e-07	56/66	Cytochrome P450	1	1.45	0	0	0	0	2	3.18
Esterase
EST1	c36377_g1		AACATGAAAGCTCCTCCATGAATGAAAACAATAACATCCAAGAGATCACTCTGGTTTCCTGCCTGTGGGAGCTTGGGGGTGTACACACTGAGGTAGAGACAATCTTCCTGTCCATTGACTCTATATGGTCCGGCAGGAAAATGCAAGAATTGAATGCAATGGAGAGCGTTATCAGTGCTGACATTCCACACTCCTGGCCAAGATTCTATTGGTTCTGGATCCTTGAAACGTCTATGTCCCACAGGTGGCAGAGCGTAGGGCATGCGGGCAAATTTGTGCACAACTTTACCGTTTCTCAAAGTCAGAGTTGTTCCCGCCACCAAACCTTGCTTTACTTTGACGATAGCACCTTGTGTTCTCGAGAGACAAGTTAGAAATACTCCAAGGAGTGCAAGAGCG…	549	LFIMNCRALSALALLGVFLTCLSRTQGAIVKVKQGLVAGTTLTLRNGKVVHKFARMPYALPPVGHRRFKDPEPIESWPGVWNVSTDNALHCIQFLHFPAGPYRVNGQEDCLYLSVYTPKLPQAGNQSDLLDVIVFIHGGAFM	142	N-terminus missing	ref|XP_008479062.1|PREDICTED: esterase FE4-like [Diaphorina citri]	9e-92	99/98	alpha/beta hydrolase fold	20	2.92	7	1.05	51	7.81	37	5.22
EST2	c44675_g1		AAAAAAAAAAAAAAAAAAAGAACAAAATAACAATCATAACATCTCGCTAAAGTGGGTTAATAAAGCAGCAAAAATCCAATTATTTAGGATAGTGGTGTGCAGGATATTGGAAAGGTCAAACGGTGATCACATTAACTTTGCTCCGCCAGAACCAAATTTTGAACTCGTGGATTTTAAATACACCTACATCGTATGGATATGGATTTATGGAACCAATTTGAGCTCAGAATCTCAAATTTCTGGAGCCAGTCAACTTAGCTGGGAGGATAGAGCGCCTGCCTGGTAAGCGCTAGATCTCGGGTTCGATTCCCCTTAAGTGCCGAATTTTCCTAAACAGACAAGGTTCGTTCATCTCGAAACTGCTGGCTTTCTCCCATGCTGTCCTTTTTTTATTTCGGG…	3090	MNCRTSLILTLVGFITCLSVTQGAVVKVKQGLVSGTTLTLRNGKVVNKFIHIPYAQPPVGKRRFKDPEPIKSWAGVWNATNEEGDILKCTQFMHVPGGPNSVGGQEDCLYLSIYTPKLPQSGDQSKLLDVIVYIHGGAFMFGQGFRYKPFPLIEQQDVVYVEFNYRLGPLGFLSTGDDVVPGNMGLKDQTQALRWIQENIAQFGGNPKSVTITGMSAGGASVHYQMLSPQAKGLFHRAISMSGTSLCPWTLAENLPEKTKIIANQLGCPVECNEKMVECLRSRPAALIADAVRLTQPFYYNPFSPWGPTVDSFAKNPILPDFPAELIKQGKIADVPWLNSVTTDEGLYPAAEFLASEEALKTIDADWTSLAPHILDFNFTVPDNLKAKIAEKIRQKYLG…	559	complete	gb|AIW82257.1|juvenile hormone esterase [Diaphorina citri]	0	98/98	alpha/beta hydrolase fold	1428	36.19	1281	33.23	2707	73.94	1572	40.36
EST3	c37200_g1		TACTGCTCGCATAGGACTGAAAAGCCCCTTCATCCAGCAGTATTCTACTTCCTCTTATTGTGGTACCTGGTACCTACTAAAAGACCCATCCACCAGGGATATTTAAGGGGCCCCTGTTATTAACTTTTGAGCATCCACATTCCCCCCCCCTCCTCCCGGTGAATATAATACCAGGGGACCCCTTGACGAAAACTTGCGAAGGGGCCCCGAAAAAGTATGATATACTCCATCCACTAGGTTGATTGTTTCCTTAGGAAATAATTACGGATCAAGATTTCTTGTAAAGGTATTTACAGAGGCTACTTGGGGGTAAACGTACCGCGCAGCTATACCGACGTTATTATCATAATCATCATCATCACGCAACTTGAGATAATTTATTCCTAGTCTCTATGTTTA…	2401	MLFLILVILFNLYFASGQVVHIKQGTLVGFRNVSRQGKEYVGFLGIPYAKPPVNELRFQDPQPHPGWSGERDATKMNNVCPQVTILMPNATFGHEDCLYLNVYTPEADVGAKLPVMFLIHGGGFRMGAANFYNEKFFMDQNVVLVSINYRLGVLGFLSFADEVIPGNFGMKDQVFALQWVRENIAQFGGDPNSVTIFGCSAGGASVDYHIISPLSKGLFQNAIVQSGTASCPWAMTPSTIARQRAEAVATLVNCPAEPTSEALACMRDKTAEAITLTDAKFQEWVSSPLVNFPPVVDSYLGQDAFLPDHPLKLSPNNVNAIIGLTMREGNLVAIPMCKNEFQLAKELEADLANRLPILMCIQDHVDYKDRKKISEDLMNFYLKGEKIDEHTVGENFQEL…	553	complete	ref|XP_008480256.1|PREDICTED: esterase FE4-like isoform X2 [Diaphorina citri]	0	99/99	alpha/beta hydrolase fold	17229	466.54	21743	602.31	10236	283.78	10776	269.57
EST4	c32284_g1		GTCAGCCCAAAGCAATCACCCTAGATAGGGCTGATTGAGAGGCTAACGGAAAACACCGACCCCGTCTGTACACGGTTTTCCCGTGAAGTAGAAGAGTTAAAGTTCGGATTTCAAAGTTCGGTCTTCTCATGTCGCAAATTATATTGATTGTTCAGCAAAGGCAGAGTGTCCACAAATCTCATTCGGTCCTCGTACAGACCGCGCGCCATTTTGAATCCATCATTGGTCATGTGGAGGTACTCGATTCTGTCTGACGCAACTGGGGTCCAGGTGTCACTGGGTACTCCTGTAGAAGCGAAGCTAGTCCACAAATCCAGCAGTCGATGGGAGAGTTTATGCTCTTCTGGAGTCAGCTCGAAATTGGGTATTATGTCGTTGAAGAAGTACACTATCTCCTCA…	2254	MMSFSQLSPVWILLAALHLAHGQVVQINQGRLRGTAERSRNGVKYFSFLGIPYAQAPEGELRLKDPQPHPGWSDTKNATEHGNECPQRNYFNHQLIGSDNCLFLNVYTPKIDPNAKLPVMVYIHGGAFKGGNTRFLKEKFIMDKNIVYVAIQYRIGILGFMSFLDDVIPGNFGLKDQIFALKWVQDNIAHFGGDPSRVTIFGGSAGAAAVDYLVISPLAKGLFHNAIIQGGTATSPWAYIPQTVAKQRAEAVATLLGCPSKPTTEALACMRDIPSDNFIIVTDKFLEWDLSPLGPFSPITDSFMGAGAVVPDHPLALPPNPVNIILGYNSYEGNMIASMVCFNEFRLARDMEVDLPRRLALLTNLQDQVKYSEKAKVADRLFEFYLNSQNISKDNVYKF…	549	complete	ref|XP_008468779.1|PREDICTED: esterase FE4-like isoform X1 [Diaphorina citri]	0	100/100	alpha/beta hydrolase fold	1193	30.64	1531	39.93	795	21.22	272	6.59
EST5	c41862_g1		AGAAGATAGAAGATAATAAAGGAAAAGGAAGGACGGGCACGGGCTAAATAAAAAAAGAAACCAAACCCACGTGAAACTGGGACTGATAAAAGTGAGTAATTTTTGCAACTTTTCTCCCATTTTCAATTTTAGTTCTTCTGTGATGGTTTTGTGATACCTATTTCATTTATCATATGTACATCTTGCAATGAATTCCCCTGCTTTGTTATGGACTTGTATCTGTAGGAACATCAGTACAACTGGTCCTAAGCTAAAAGAAGTTCCCAAAGGAAAAGATCACAGTTCTCATCTATGGCTTAAAAGACAGTTTGCTGATCCTTATGTACAAAAAGCCAAGAAGGAAAACTATAGGTGTCGTAGTGCATTCAAGTTATTAGAAATTGACTCTAAAATAAAATT…	4127	MTTLKWRLPSALGGFLVLALLYTPTASLSRQKRIVGGHPADPPPDANLNDVADTPDAWGVIVDKPVVFVDDDVQSARIFGASEGNKYYAFRGIPYAEPPLNEFRFQRPKRRYLDGDIHAVKNGNPCLQPSPNDPKKVVGDEDCLTLNVYTPKIPTQNDPNPELLPVIFWIHGGGYRRGSGLQYDPNDLVMKNTVVVTVQYRLGSLGFLSSKQKDLPGNVGLLDIASALHWTRHYIQNFGGDPNKITTAGQGSGASAAMLLSLSKLTSSWVQGIVAMSGSALSSFAVDYRPEESYKNVTRKSTVCSDMTGVELVKCLQELSPEEIVRSDTDIESSNIQNGGFVSGLAELLTPGPVVEGEDDEWFLPNLLENSAMDLITSTNKTDKIPMLTGVTKQETGTG…	777	complete	ref|XP_008475315.1|PREDICTED: esterase E4 isoform X1 [Diaphorina citri]	0	99/99	alpha/beta hydrolase fold	2237	34.61	2719	43.33	1039	15.73	1750	25.85
EST6	c41544_g1		AAATATATTGGTGTATTTTATTCTAGCGGTAACTTTAGGTCTTGTATTTGACAAGCAGAAGGTGCAGCAATGTACAAAGGATGACATGGACCCAGGAGGTCCTCTCACAGCTGCCTCCGTTCTCAGAATAGTATGCCTCCACTCCTTCCCTGGTGGCAATGGTAAACTCCTCCAGGAAGCTCTTCCTCAGCTCACTGCGTTCGTCGATTCGCAGGAAAGGACCGAGGGAATCATTTGCTACAGGCTGCCAGTCTGGGACGTCCTCTGAAAATGGGTACCCATATGTTGCAAAATTGGTCCACAGATCCACCATGGTCCGGGCTTGCTTCTGCTCTCTATCATTCAGAGGCATCGTGGGATCCCAGAACAGATAGATGAGATCATCTGAGTGAGCCACCC…	2140	MNAHHLLHLFLYLTVVSIGFCKVTNITDFVPEVNIDKLGKVRGRVTMSHWTKRLIYSFQGIPYAIPPVGKMRFQSPRPAQPWTTPLNATSLKRRCPQIFDASSNIEVLTSTEALEDCLYLNVYTPMCYFCSEQISSNVNQTEASQKLFPVIFYIHGGSFRVGSSHSMTPHYLLEKDVVLVTIQYRLGILGFLSLETNEIPGNMGFLDMLLALEWVNDHIRSFNGDKNCVTLMGQSAGGAAVTFFLTSPLVRDDLFHRAIIQSGSGLCDWSFENETGMGRQFIEDLGCRLDNVDDSFVAECLRRKSLSDLFKTYYSMEYGGKFCQAVKQTHGKKRFLTETPEESFAKGAVKNVPVLLGVTKHEGSSFLEVVFRVLWDDPIVENFTDFKVQDLAHQFMEYT…	605	complete	ref|XP_008485222.1|PREDICTED: esterase FE4-like [Diaphorina citri]	0	84/84	alpha/beta hydrolase fold	180	4.85	257	7	23	0.64	47	1.18
EST7	c45103_g1		GTGAAACTGATTCAACAAAAAGTTGAACAAAGTGATAATGATAAGACTGATAAGAAGTGCTTCCGTAACTGCCATGTGCCATCCAATGTAAAAGACAACAACAGAAGGAGAAAGTTAATGGTTCCACACAGATAATACATATCTACCATGACAGAAATCATCATCAATACTGAACTCGGCCAAATCAAGGGTGTCCAAAGATCAAATGCTTTGACCAATGCAGCCCTGTACAGTTTTCAAGGCATTCCATATGCAGCCCCTCCGGTTGGGGACTTGAGATTCAGACCTCCGCAAGCCCATCCCGGATGGGAAGGCACCCTTGATGCCACCAAGGAAGGAGGTATATGTGTTCAGAACGATGTCATGCTTGGAATGTTTGAATCTGGCAGTGATGATTGC…	2352	MTEIIINTELGQIKGVQRSNALTNAALYSFQGIPYAAPPVGDLRFRPPQAHPGWEGTLDATKEGGICVQNDVMLGMFESGSDDCLYLNVYSPCITAGANKAVMVFVHGGGFTFGHPAEVFYGPDWLVAKDVVLVAIHYRVNIFGFLNLGLEDCPGNVGLRDIMASLQWVQANISDFGGNPNNVTLFGESAGAASIHYLLMVPSTRGLFHRVIMQSGSALDSWAFHTAEDNRDNGVAVAKLLGCQSEDSRSVLDFLKSQPALDLLKPQEQIVAAAAKSGKSLVFPFVPSVECTGLPENRLVWDTPAVMLKQKLPSIPFLCGLNSQEGIIMLKQSPRALTKVFDSLDRNFERTVPNNFHADRAKAKLIAAEIRQFYFEDRPIDMGAINRYLDLYSDLLFAL…	546	complete	ref|XP_008471083.1|PREDICTED: uncharacterized protein LOC103508313 [Diaphorina citri]	6e-150	91/93	alpha/beta hydrolase fold	594	14.2	576	14.02	645	16.04	516	11.65
EST8	c45479_g1		ATGGGTTGAGCTTCTACGAATCAAAACGGAATTTAATCTCACTTTGTGGCCCCCGGCCTGATTATATCAAAGTGTGATCTTGTGGTCCCTGGCATAAAAAATAAAATCACAGTTCAGTTTTTGGGCTCCTACTCTCGTCTCTCCTGTCATTACTTCCGTAGTTCATATACTCGCTGATCAGAGCGCTAGCGAACTCTATTCTCTCCGGAACAAAACCCTGGTGGATGGAAACGGAACTTCTGCTGACGTAGAGGTACTCGATTTCACGTGACGTGACAGCGCGTGACGGCACGGGACCCCAGGCTGTGTGATCTGGGATTCCATTTCTGGCGAAGGATGTCCACAGCCGGAGTAACATGTTGGATGCTGTCACCTCCTCCGGAGTGTGAGTGTAGTTTG…	2227	MVLAAFAVASFCAFCGHVLATETLIIPQGRIRGTVRQSRDSNPYYAFLGIPYALPPVEDLRFKDPVPHPGWSGERDATTDSPVCPQAMPYFPEKGDAIFGQEDCLFLNVYSPNPSSDAKLPVMVFVHGGGFLMGQATSNMYGPEYFMDHNVVLVTIQYRLGVLGFLSFGNAEVPGNLGMKDQVLALQWIQENIEEFGGNPDSVTIFGESAGAASVSYHLVSPLSKGLFHRAILQSGTASCSWASTPAWLARDRAHAFATLVGCPTQPIETVLDCLRQLPTETFVTTLNKFHIWFKNPMITFAPVIESPLSQNNFLPDHPLRLPHADVPIIIGVNNKEGGIVGAVYCTDDFKLTHQLNADFDRLLPLIVSCNWLPKDKRAEFVQKVKSFYLNNQPVGEDN…	567	complete	ref|XP_008481980.1|PREDICTED: esterase FE4-like, partial [Diaphorina citri]	0	91/91	alpha/beta hydrolase fold	330	8.45	106	2.75	1062	28.3	222	5.39
EST9	c44168_g1		TTAAACTCACTTTGTGTCCCCGGATCTTAGAATACGTGGGTATCTATGACTCTAACTTTCAATCTACACTACCTATATGTAGTTACATACTCGTATATCTGGAGGTCATCTAAAGCTCAGTTTTCTGATTGGCCCCGACATTGTGTCTCGGTTCATTGATTGGTAACGAATGCCAAAAGTCGGCCTCTCCTACCGAACTGGCCGTTTTCATGTTCAAGGAATTAGGTCCGTCTATTTGAAGATACTTGAGTTCACCTGATGCGTCCAATGGTGACCAATTCACGTCGGGGCCGAAACTTGGAACCCCTGTTTTGGCAAAGGATGTCCACAAGTCCAGCATTCTTGAGTTCATAATTTTATCTTCCTCAGTTTCCAATGGATTCATGAAGTTCACCTTTA…	2086	MKLLVGLLCVFVIASRGLCLEVPLVHTENGAVSGTYKLSTGGNRFLSFEGIPYARPPVGKYRFREPQLLKPWIGVWNASSPGSDCLQYDHLTYLADNPFLGDEDCLYLNVYSPQLPTANNQLLLDVIVYIHGGAFTYGAGRWYEPHYLMDRNVVFVTINYRLGPFGFLSTGDEIVPGNNGLKDQVAALKWIQRNIAKFGGNPANVMLTGMSAGGASVHYHYLSPLSQGLFHKGHSMSGSVLLPWTQAEELRKKTEDLATLLGCPVYTSKEIIDCLRHRPAKKIVELVKTYFMPWHFNPYTPFGPTVEVAGVAPFLDQDPHEAMEQGNVKDLPWIASVTSEEGLYPVSNFVANSSLLEELENNWEFIAPYLLDYNLTVDSRVKNQVSNKIKQHYLQGKPI…	567	complete	ref|XP_008484523.1|PREDICTED: esterase E4-like [Diaphorina citri]	0	80/80	alpha/beta hydrolase fold	764	20.83	1030	28.61	1159	32.88	1059	27.29
EST10	c42670_g1		GTCAAATTAGTGCGGATAAAGTAGAGGAAGTGGTGGTATTATGGAACATGCTGGTAATGTGGAACACCACAATATCTCGCTTAATAGGTGGTGCACTCTGACGGAAACTAATTTAAATTATTCCTCTTTCAAAATAAATCAGTCTTGTAAACAAAAACTAAATCAGATGTTTTTATTTTTAGTGCAATAGCGCGACAAAATTTTGTAGCATCTCCAAAACTTTTTTTGGCAACTCGAAGATTTTAATTTAAAACAAGTAAGTGTGTATAAAAATTAAAAAGGGTGGTTTATTATCTTTCTTAAAGGTCTTGAAAATTATTTCTAATTAATTTTTAAACTAAAATTTTATTAATTATGTCGTTAATGACAAAACTGTGAAAATAGTGAAGTGCTGGTTTT…	3733	MSTKVISTSYGKLKGSLKTSKYDETKYFSFQGIPYAKPPVGNLRFKAPEDLEPWEGVRDALKEGNCGPQYDMGTKIYIGDEDCLYLNVYVPDVAQTTLLPVMVWIHGGGFAYGHGNADAYGPEFLMNKNVILVTVNYRLGILGFLNLETKDAAGNMGLKDQNAALKWVKKEIENFGGDSKNVTLFGESAGGASVHYHMLSPLSKGLFHKAILMSGSAMCNWGFTKNHLQRAFDLGKLLGCEAKTKEELLTFLMKASPKEFAGNQDKVINDVEHLTGTDQAFVPTVDGEFLTEEPLQSLRKGNVHDLPTIVGTVSHEGFLIYNSVAKWPWFVEKLNKELEAVSPYPIAPSKELSKSIRNVYFQGDETICFKKHNEQFVQLFSHTHFLVPMFMSLKYELNS…	527	complete	ref|XP_008479807.1|PREDICTED: bile salt-activated lipase-like, partial [Diaphorina citri]	3e-177	99/99	alpha/beta hydrolase fold	1717	29.42	1277	26.25	3203	52.82	1408	24.92
EST11	c38877_g1		ATGATAACCTACCTACTTCCTGAGAATACCTGTTCCCCATAAAAACATCTCGGGACCAAACTTGCCATAACGGAGATGTTATTCTGGTGTACAAGATATAAAAGATATATTATGGCATTGATATTGGAGATAGAGAGAACTTTCAGGCAAGCAGTTTCACACCTCACTGTTTCTCGCACAATATGTGCTAGGAGACATTTGCCAGGTACCTATGCTAGATATGTGACATACATAATTATGAGCAGGGGAGAGTAATAAATAATTAAATAGTGCTTATTTGTGTATACTGCGCCAATTAAACTAGGTACTCGTGGAGTCTTTTTATCCTAGCAGAAGGCTTCTACTATTAGATAGTTATATACATATTGGTGTCAAATTCGCAAACAACTTTGATAAAAT…	2539	GERVGDYTESMSITLKSLKSTLIMFGKSSRDPYRLKEFPSAYKTQTSNAQHLISSSASVDA	61	N-terminus missing, C-terminus missing	ref|XP_008479062.1|PREDICTED: esterase FE4-like [Diaphorina citri]	8e-26	98/98	alpha/beta hydrolase fold	16	0.35	9	0.2	38	0.87	35	0.73
EST12	c44011_g2		CGACCTAGCGCTTACAAGGCAGACACGCTACCCTCCAAGCTAACTAGACTGGGTTACTTAACTTTTGTGTATTTGTAAATCGAAAACATTTGTATTTGTATGTATATGAAAAATATTTGTATTTGTATATGAAAAACATTTGTATATTTATGAAAAACAGTCGTATTTGCATATGGGAAACATTAGTATTTCTAGGAAAATGACATAATAATCAATTCCTTGGCATTAGTAAACAACAACAACATTAGTATTTCTATATGAAAAACATTAATTAGTATGAAAAAACACAACAGTCATTAATACAAATTTTGTATTTGGTATATATGAAAAACATTCCACAAAGGCTTTCTTTATGCTACATGCCTCGCATATCCATCCAATGAGATCAAAGCTCTGTCT…	3000	MKILGLLILCCLGYIWCETVTIKQGKVRGTQFESRGGRKFHAFLGIPYAKAPEGELRFKNPEPHPGWEGEFDATSEGAMCVQEMTLVPRFHSIPMGEENCLFLNVHTPEINPTKKLPVLVWIYGGAFQMGDSGNMTYGPYYLMDRDVVYVNLNYRLGVLGFLSFETPSLSGNFGLKDQQLALQWVKDNIESFGGDSNSITIFGESAGAASVHYHLLSPKSRGLFHKAIMQSGSAFCPWALIPPGIAQDRAHAFATLLGCHGDVNDIVACLRQIPSDTILATQLKFMEWGVDPLISFGPVVEPPHDEAFISQHPYLLQTDPSIPLIIGYNRDEGAIRTSKLCADDMLEMNQLNARWDRYLPLTVLLKHNVEQKDMQRVMESLREYYLAGRKVDKHNIRGM…	561	complete	ref|XP_008485680.1|PREDICTED: esterase E4-like, partial [Diaphorina citri]	1e-177	99/100	alpha/beta hydrolase fold	6202	168.1	6604	180.24	4988	139.31	6342	158.01
Aldehyde dehydrogenase
ADE1	c41054_g1		CGGGCCCCGCTTGTTTATTACGATTTACGATAAGCGATAAGCAGAGCGATAAGACTTTTTTGAAGAACGAAGAACGTTCTCTTTTTTGATTTGAGCTTCGCCAGCCGGTCAATCTTCTTTTAGTGATAATATTAAAGAAGTGTCCCTAAGAACAAGAATACAGCTTTGAAGAAGTCCAGGGGAATAAATTGGCTTCAAAATGTTGCGATTAAGAAACCTCGCTCTCAAATCATCCACCTTGGGTAGCCTGAAGAACTACTCAGCTGCTGCTGTGCCCAAGCCAATTACCAAACCCAAGATCGAACATACTCAGCTATTCATCAACAATGAGTTTGTCAAT	1269	MLRLRNLALKSSTLGSLKNYSAAAVPKPITKPKIEHTQLFINNEFVN	47	C-terminus missing	ref|XP_008476305.1|PREDICTED: aldehyde dehydrogenase, mitochondrial-like [Diaphorina citri]	3e-22	100/100	Aldehyde dehydrogenase family	177	63.36	177	65.78	164	62.42	178	63.73
ADE2	c41054_g2		TTTTATTATTATTACAATTAGTAGCAATCAGCTAACTTTATTATTGAGTAGGTATAAAAATAATGATTATTTGCACGTGATACAAAACGTAAATCTAAAGCTAATAAACAAAACACAAACAAACATAGATAGGGTACAATCCCACAATCTAATACCCCATATCTTAAATGTTCAAAAACAATAGTTTTATTAATTATAAAAAGATATAATTTTATTATGTAATTAAAATACAATTTGATTGTTTCATGGAAGACTTTGATTTTGATTAACACGAAAAAGATTTTGATTTGTAGGTGGGTAATTATTTAGGTAATTTGGAAAATTGGCCAATTTTTGTTTTGACCTACTTTTTTAACATTGTAAAGTTAACATTTGACTGTATGGTCAGGCCATAAGGCC…	1091	MDASERGRLLYKLADLIERDAVHLASLETLDNGKPYNMSYSVDVEYSLRTLRYYAGFADKIHGKTIPINGDFFAYTRHEPVGVCGQIIPWNFPLLMLAWKIAPALATGNTIVLKPAEQTPLTALAVGALIAEAGIPEGVVNIVPGYGDAGAALVQHPGVDKVAFTGSTEVGKLVQQGSGASNLKRTTLELGGKSPNIIFADADLDAAVEGAHFGLFFNMGQCCCAGSRTFVQDTIYDEFVARSGERAKRRTVGDPFDLNVEQGPQIDKEQMDKILEFIESGKSQGAQLVAGGGRAGDKGFYVQPTVFANVRDDMKIAREEIFGPVQQLIRFSSIEEVIERANNSDYGLAAAVFTKDLDKTNYVTQGLRAGTVWVNCYNVLEIQAPFGGYKMSGFGREMS…	421	complete	gb|KDR23477.1|Aldehyde dehydrogenase, mitochondrial [Zootermopsis nevadensis]	0	75/87	Aldehyde dehydrogenase family	3898	116.64	3432	105.34	4248	131.95	4128	117.68
ADE3	c43331_g1		GCCACAAAATAAAATACGCGTAAACACAACTCGGTTAGGTATAGAAATCTCGCGGGTGGGTGGGAGTGGTAAGTAGAGTAGATTGTATAAGGAATTAAGGATATTTTGTATTTTGGAAAAGGAAAATCCATAGGTACAGGGCAATGAGGGATTGGGGGGGGAGGGTTTTCATTTCCTGTTTTCAAACTTTTTTTTTTATTTTTATTTGTATTTGTGTAAGCTAAGTACATAGGTGTAAGTTTGGATACTTTCATTGTGATGTTTAAAAAGAGAATGAGTGTTTTTTCATGTTTGGGCTATTCTGTTACTGTTAAGCAAATGCACATGAAATATTTACAAAAGTTGTGTTTGTCTACTTACACACAAGCCTATATCAATGGAGAGTGGGTACACTCAAGC…	2106	MFKKRMSVFSCLGYSVTVKQMHMKYLQKLCLSTYTQAYINGEWVHSSKKFPVYNPANDEHLADVPDMGVEDVQYAIMSAKEAFEQWSQTTPKERGIVLKRWLKELEGNKQALAEIMTQESGKPPTESLGEVVYANSFVDWFSEEARRTYGELVPSPVKSKELLMVREPLGVVGLITPWNFPMAMITRKVAPALAAGCTCVIKPAEDTPLTALALAALAHEAQIPKGVLNVVTSSRTNANSVGKLLCTSPHVAGISFTGSTQVGKILYSHCSQGIKRLSLELGGNAPFIVYSNANLQKAVSGAMAAKFRNCGQACVAANRFLIQEQVFDQFVEMLKVEITKSFIQGDTSKNDKCNLGPLINLAQVEKVDSIVQDAISKGAKVILGGGKVTKLGSKFFAPT…	512	complete	ref|XP_008488051.1|PREDICTED: succinate-semialdehyde dehydrogenase, mitochondrial [Diaphorina citri]	0	100/100	Aldehyde dehydrogenase family	1317	163.19	1581	176.58	1037	143.49	950	108.96
ADE4	c47179_g1		AATCAGTAGGTCTGTAATCTGTATTTTTACTTGAAATTTAAATTCTCTCATTAATTCAGTCTGTTGAGGCTTATCGTTTGTAGAAGTTGTGTGTGCTTGGCAATACGTTTAGAATTGAATAGTGTGTTGATTATTCATACATTCATCAAGTCACTGTGAACTTCCTGTGTTCAGGTTTTTGACGAGGAAAAACCAGCCGCTGAGATTTGAAAAGCTTCCCCATTGGATGACAAATACAAAGTCAACTCCCTAAACTCCTCCTTCTTCGTCGCCACACCCCCTTCCGCGACAGCGACCGCGACCATGGTCAATTTCGGCGACCTCGTTCAGAACGCTCGCGACACGTTCGACTCCGGCAAATCCAAGCCGTACGAATTCCGACGCCGACAACTGCAGCAA…	340	LDDKYKVNSLNSSFFVATPPSATATATMVNFGDLVQNARDTFDSGKSKPYEFRRRQLQQLVRLYEENQQDLANALAADLRKHKQEAVLFEIEFLANDVRNTLNHLKEWMTPEKPGKDIANMLDGVYIYPDPYGVCLIIGAWNYPLQLSLLPAAGAIAAGNVVILKPSEVAPASAKIMAELLPKYLDNDTFQVVLGGVEETTELLKHRFDYIFYTGSTSVGKIVRQAANEHLTPVTLELGGKSPLYIDSSVNIELAVRRFLWGKCINAGQTCIAPDYILCSRQVQAQILN	289	N-terminus missing, C-terminus missing	ref|XP_008483175.1|PREDICTED: fatty aldehyde dehydrogenase [Diaphorina citri]	1e-158	99/100	Aldehyde dehydrogenase family	398	22.92	498	29.27	335	20.11	498	27.25
ADE5	c47179_g2		AAATAAGCACTATTATTATTATATTTACACTGGCACCTATCACTACAACTGGTTACTTTCCGATTAAATTGTTCACCTGAAAACTTTGACCCCACCGGAATCGAACCGAGGACCTCTGGCGTGCAATACTACTGCTTACCCGATTTTCTTGCTCTCAAATATACAACAGATCATTTGTATTTACAACTTTATATCTATGTACAATAATTTTTAATTTCCCTCCCTGAACCAAGTTCCATAGAAACTTTACATTTAGCAAAAGTTATCTGAATTGGAAAAAAAAAACTAGCTAGATACTCACATTTTATCGCAGTAATACCATTTTAAATTTCAACTTAGTGTGACGGAGCATAAGATATAAATAGTGCTTTTTTTAGACTGTCAGCTTACAAGTTGTTT…	3546	MDASDRFISPTILVDVKPTDPIMGEEIFGPILPIINVESAFEAIQFINARPKPLTLYLFSSNAQVQELFIHQTHSGSMCINDTVMHYAVDTLPFGGVGMSGMGAYHGKYSFDTFTHRKSCLVKDYNPVLEALSASRYPPYSENKMKFIMMLMRKRPLIPGVRYLPYLGLFGLGVLSSVLFQYLATDKESVVQ	192	complete	ref|XP_008485684.1|PREDICTED: aldehyde dehydrogenase, dimeric NADP-preferring-like, partial [Diaphorina citri]	4e-152	100/100	Aldehyde dehydrogenase family	547	44.25	646	56.09	481	44.17	604	46.4
