# Supplementary material for: Antennal and Abdominal Transcriptomes Reveal Chemosensory Genes in the Asian Citrus Psyllid, Diaphorina citri
Source: PLoS One. 2016 Jul 21;11(7):e0159372. doi: 10.1371/journal.pone.0159372 (PMC4956155; doi:10.1371/journal.pone.0159372)
Supplement: S7 Table — (XLSX) [file pone.0159372.s011.xlsx]

## Sheet: S7 Table
S7 Table. Differentially expressed chemosensory-related genes in antennae and terminal abdominal tissues.
Gene	Gene_id	FAB_readcount(FABvsMAB)	MAB_readcount(FABvsMAB)	log2.Fold_change(FABvsMAB)	p.value(FABvsMAB)	q.value.Storey.et.al..2003.(FABvsMAB)	Signature(FABvsMAB)	FA_readcount(FAvsFAB)	FAB_readcount(FAvsFAB)	log2.Fold_change(FAvsFAB)	p.value(FAvsFAB)	q.value.Storey.et.al..2003.(FAvsFAB)	Signature(FAvsFAB)	FA_readcount(FAvsMA)	MA_readcount(FAvsMA)	log2.Fold_change(FAvsMA)	p.value(FAvsMA)	q.value.Storey.et.al..2003.(FAvsMA)	Signature(FAvsMA)	MA_readcount(MAvsMAB)	MAB_readcount(MAvsMAB)	log2.Fold_change(MAvsMAB)	p.value(MAvsMAB)	q.value.Storey.et.al..2003.(MAvsMAB)	Signature(MAvsMAB)
DcitOBP1	c38600_g1	50.3544	32.8449	0.61645	0.10221	0.60842	FALSE	48.9701	50.2157	-0.036238	0.86415	0.99745	FALSE	54.0882	68.1961	-0.33438	0.040597	0.97854	FALSE	70.6981	35.0905	1.0106	0.00012677	0.0017217	TRUE
DcitOBP2	c34654_g1	8.40161	1.26687	2.7294	0.0196	0.16172	FALSE	105.143	8.37847	3.6495	1.932e-23	1.4731e-21	TRUE	116.132	167.777	-0.53078	2.2043e-05	0.0018298	FALSE	173.933	1.35349	7.0057	2.3068e-42	2.5235e-40	TRUE
DcitOBP3	c46257_g1	110.161	5.02057	4.4556	3.3802e-25	2.1067e-23	TRUE	37.0152	109.857	-1.5694	6.3097e-09	2.0458e-07	TRUE	40.8839	48.2506	-0.23902	0.15011	0.99888	FALSE	50.0208	5.36383	3.2212	4.573e-11	1.3256e-09	TRUE
DcitOBP4	c30082_g1	0.165821	0.140764	0.23635	0.9782	0.99737	FALSE	0.450185	0.165365	1.4449	0.69509	0.99745	FALSE	0.497236	1.02661	-1.0459	0.60501	0.99888	FALSE	1.06427	0.150388	2.8231	0.36518	0.9956	FALSE
DcitOBP5	c40355_g1	10.2256	10.5104	-0.039621	0.83325	0.99737	FALSE	10.4043	10.1975	0.028963	0.85671	0.99745	FALSE	11.4917	12.8571	-0.16197	0.53457	0.99888	FALSE	13.3288	11.2289	0.24732	0.55482	0.9956	FALSE
DcitOBP6	c35870_g2	104.688	11.1203	3.2348	2.3561e-19	1.147e-17	TRUE	34.064	104.4	-1.6158	6.9368e-09	2.2452e-07	TRUE	37.6242	38.2778	-0.024848	0.4947	0.99888	FALSE	39.6822	11.8806	1.7399	2.71e-05	0.00041025	TRUE
DcitOBP7	c44605_g1	6.19066	1.73609	1.8343	0.12235	0.69468	FALSE	77.5818	6.17361	3.6515	1.0231e-17	5.9319e-16	TRUE	85.6904	117.816	-0.45933	0.0011605	0.061174	FALSE	122.138	1.85478	6.0411	1.7076e-31	1.3522e-29	TRUE
DcitOBP8	c44156_g1	3.31642	0.609976	2.4428	0.16961	0.87625	FALSE	44.1181	3.30729	3.7376	7.2894e-11	2.8132e-09	TRUE	48.7291	70.8849	-0.54069	0.0052631	0.213	FALSE	73.4855	0.65168	6.8172	4.7748e-19	2.3783e-17	TRUE
DcitOBP9	c33360_g1	185.775	109.561	0.76182	9.1406e-05	0.0013242	FALSE	2418.54	185.263	3.7065	0	0	TRUE	2671.32	3570.06	-0.41839	3.3177e-64	8.2299e-61	FALSE	3701.03	117.052	4.9827	0	0	TRUE
DcitCSP1	c40134_g1	4.31135	7.13203	-0.72617	0.34385	0.99737	FALSE	21.959	4.29948	2.3526	0.00019439	0.0034576	TRUE	24.2541	31.6782	-0.38526	0.12983	0.99888	FALSE	32.8404	7.61964	2.1077	1.7147e-05	0.00026901	TRUE
DcitCSP2	c35473_g1	12.3813	1.87685	2.7218	0.0046721	0.046891	FALSE	3.6515	12.3472	-1.7576	0.033688	0.29105	FALSE	4.03314	0.488861	3.0444	0.098249	0.99888	FALSE	0.506797	2.00517	-1.9842	0.35291	0.9956	FALSE
DcitCSP3	c42198_g2	129.617	186.512	-0.52501	0.00015499	0.0021619	FALSE	314.479	129.26	1.2827	1.6195e-21	1.1147e-19	TRUE	347.347	349.487	-0.0088605	0.054493	0.99888	FALSE	362.309	199.264	0.86254	1.2308e-14	4.7742e-13	FALSE
DcitCSP4	c32226_g1	1924.91	1600.01	0.2667	0.00037773	0.0048617	FALSE	8138.99	1919.61	2.084	0	0	TRUE	8989.64	6912.5	0.37906	6.8487e-15	2.3481e-12	FALSE	7166.1	1709.41	2.0677	0	0	TRUE
DcitCSP5	c6116_g1	0.0552737	0.140764	-1.3486	0.83366	0.99737	FALSE	0.150062	0.0551215	1.4449	0.82097	0.99745	FALSE	0.165745	0.0488861	1.7615	0.81829	0.99888	FALSE	0.0506797	0.150388	-1.5692	0.83113	0.9956	FALSE
DcitCSP6	c29944_g2	0.0552737	0	NA	NA	NA	NA	0.0500205	0.0551215	-0.1401	0.99513	0.99745	FALSE	0.0552485	0.195544	-1.8235	0.74874	0.99888	FALSE	0.202719	0	NA	NA	NA	NA
DcitCSP7	c37037_g2	185.222	446.549	-1.2696	8.664e-30	6.3476e-28	TRUE	795.026	184.712	2.1057	3.0995e-98	1.1627e-95	TRUE	878.119	1159.43	-0.40093	6.1139e-21	3.6832e-18	FALSE	1201.97	477.08	1.3331	5.1553e-83	1.1628e-80	TRUE
DcitCSP8	c40199_g1	208.161	329.528	-0.6627	1.942e-09	5.0621e-08	FALSE	915.776	207.588	2.1413	4.3281e-115	1.98e-112	TRUE	1011.49	1132.89	-0.16352	4.7347e-09	7.8918e-07	FALSE	1174.45	352.058	1.7381	2.7481e-115	8.6874e-113	TRUE
DcitCSP9	c64055_g1	0	0.0938425	NA	NA	NA	NA	0	0	NA	NA	NA	NA	0	0	NA	NA	NA	NA	0	0.100258	NA	NA	NA	NA
DcitCSP10	c41974_g1	232.26	15.8594	3.8723	3.2463e-47	4.0061e-45	TRUE	120.65	231.621	-0.94094	5.9356e-08	1.7505e-06	FALSE	133.259	81.9331	0.70172	0.012016	0.40151	FALSE	84.9391	16.9437	2.3257	2.5531e-13	8.8897e-12	TRUE
DcitCSP11	c43501_g1	50.0227	39.7423	0.33191	0.4356	0.99737	FALSE	65.3768	49.885	0.39017	0.077835	0.55279	FALSE	72.2097	38.7178	0.8992	0.012726	0.42008	FALSE	40.1383	42.4595	-0.081106	0.9599	0.9956	FALSE
DcitCSP12	c39877_g1	9.83872	2.34606	2.0682	0.033857	0.2552	FALSE	116.748	9.81163	3.5728	1.7254e-25	1.4225e-23	TRUE	128.95	222.676	-0.78814	2.6279e-10	5.3022e-08	FALSE	230.846	2.50646	6.5251	4.3581e-57	6.8079e-55	TRUE
DcitOR1	c39319_g1	0.331642	0.703819	-1.0856	0.68777	0.99737	FALSE	1.00041	0.330729	1.5969	0.53156	0.99745	FALSE	1.10497	2.88428	-1.3842	0.29862	0.99888	FALSE	2.9901	0.751938	1.9915	0.20989	0.95854	FALSE
DcitOR2	c13299_g1	0	0.0469212	NA	NA	NA	NA	0	0	NA	NA	NA	NA	0	0	NA	NA	NA	NA	0	0.0501292	NA	NA	NA	NA
DcitOR3	c3393_g1	0.0552737	0.938425	-4.0856	0.32816	0.99737	FALSE	0.0500205	0.0551215	-0.1401	0.99513	0.99745	FALSE	0.0552485	0.0488861	0.17651	0.99781	0.99888	FALSE	0.0506797	1.00258	-4.3062	0.32721	0.9956	FALSE
DcitOR4	c66106_g1	0.0552737	0	NA	NA	NA	NA	0	0.0551215	NA	NA	NA	NA	0	0.0488861	NA	NA	NA	NA	0.0506797	0	NA	NA	NA	NA
DcitOR5	c33298_g1	0.221095	3.00296	-3.7636	0.087808	0.54081	FALSE	0.200082	0.220486	-0.1401	0.99027	0.99745	FALSE	0.220994	0.439975	-0.99342	0.74344	0.99888	FALSE	0.456117	3.20827	-2.8143	0.14286	0.73497	FALSE
DcitOR6	c51988_g1	0	0.140764	NA	NA	NA	NA	0	0	NA	NA	NA	NA	0	0	NA	NA	NA	NA	0	0.150388	NA	NA	NA	NA
DcitOR7	c65720_g1	0.0552737	0.328449	-2.571	0.63155	0.99737	FALSE	0.100041	0.0551215	0.8599	0.89946	0.99745	FALSE	0.110497	0	NA	NA	NA	NA	0	0.350905	NA	NA	NA	NA
DcitOR8	c55428_g1	0.0552737	0	NA	NA	NA	NA	0.100041	0.0551215	0.8599	0.89946	0.99745	FALSE	0.110497	0.0488861	1.1765	0.89674	0.99888	FALSE	0.0506797	0	NA	NA	NA	NA
DcitOR9	c43267_g2	2.81896	0.938425	1.5869	0.35054	0.99737	FALSE	2.35096	2.8112	-0.25793	0.89237	0.99745	FALSE	2.59668	2.98205	-0.19964	0.74292	0.99888	FALSE	3.09146	1.00258	1.6246	0.26274	0.9956	FALSE
DcitOR10	c19384_g1	0.0552737	0.140764	-1.3486	0.83366	0.99737	FALSE	0.100041	0.0551215	0.8599	0.89946	0.99745	FALSE	0.110497	0.195544	-0.82349	0.84715	0.99888	FALSE	0.202719	0.150388	0.43079	0.91389	0.9956	FALSE
DcitOR11	c37276_g1	0.829106	0.797661	0.055781	0.98661	0.99737	FALSE	0.550226	0.826823	-0.58755	0.8399	0.99745	FALSE	0.607733	0.537747	0.17651	0.99274	0.99888	FALSE	0.557476	0.852197	-0.61228	0.8339	0.9956	FALSE
DcitOR12	c68853_g1	0.0552737	0	NA	NA	NA	NA	0.0500205	0.0551215	-0.1401	0.99513	0.99745	FALSE	0.0552485	0.0977722	-0.82349	0.89159	0.99888	FALSE	0.101359	0	NA	NA	NA	NA
DcitOR13	c58488_g1	0.0552737	0	NA	NA	NA	NA	0.100041	0.0551215	0.8599	0.89946	0.99745	FALSE	0.110497	0.146658	-0.40845	0.91502	0.99888	FALSE	0.152039	0	NA	NA	NA	NA
DcitOR14	c33856_g1	0.221095	0.37537	-0.76365	0.8215	0.99737	FALSE	0.200082	0.220486	-0.1401	0.99027	0.99745	FALSE	0.220994	0.146658	0.59155	0.93519	0.99888	FALSE	0.152039	0.401034	-1.3993	0.75105	0.9956	FALSE
DcitOR15	c31053_g1	1.38184	0.328449	2.0729	0.42581	0.99737	FALSE	0.500205	1.37804	-1.462	0.53872	0.99745	FALSE	0.552485	0.293317	0.91347	0.82445	0.99888	FALSE	0.304078	0.350905	-0.20664	0.97551	0.9956	FALSE
DcitOR16	c32167_g1	0.165821	0.469212	-1.5006	0.67973	0.99737	FALSE	0.150062	0.165365	-0.1401	0.99157	0.99745	FALSE	0.165745	0.0977722	0.76147	0.92183	0.99888	FALSE	0.101359	0.501292	-2.3062	0.60711	0.9956	FALSE
DcitOR17	c12677_g1	0.110547	0	NA	NA	NA	NA	0.0500205	0.110243	-1.1401	0.88799	0.99745	FALSE	0.0552485	0	NA	NA	NA	NA	0	0	NA	NA	NA	NA
DcitOR18	c42175_g1	9.06489	7.60124	0.25405	0.82087	0.99737	FALSE	8.30341	9.03993	-0.12261	0.95764	0.99745	FALSE	9.17124	9.09282	0.01239	0.77968	0.99888	FALSE	9.42642	8.12093	0.21506	0.6508	0.9956	FALSE
DcitOR19	c29023_g1	0.497464	0.37537	0.40628	0.91977	0.99737	FALSE	0.750308	0.496094	0.59687	0.79378	0.99745	FALSE	0.828727	0.63552	0.38296	0.93938	0.99888	FALSE	0.658836	0.401034	0.71619	0.77499	0.9956	FALSE
DcitOR20	c44641_g1	4.69827	3.56601	0.39782	0.76296	0.99737	FALSE	8.60353	4.68533	0.87678	0.23442	0.99745	FALSE	9.50274	6.89294	0.46322	0.71434	0.99888	FALSE	7.14583	3.80982	0.90738	0.26065	0.9956	FALSE
DcitOR21	c79146_g1	0.0552737	0.0938425	-0.76365	0.91018	0.99737	FALSE	0	0.0551215	NA	NA	NA	NA	0	0.0488861	NA	NA	NA	NA	0.0506797	0.100258	-0.98424	0.90755	0.9956	FALSE
DcitOR22	c42970_g1	0.331642	1.26687	-1.9336	0.42359	0.99737	FALSE	1.15047	0.330729	1.7985	0.46814	0.99745	FALSE	1.27071	2.29765	-0.85452	0.49835	0.99888	FALSE	2.38194	1.35349	0.81546	0.54885	0.9956	FALSE
DcitOR23	c14527_g1	0	0.328449	NA	NA	NA	NA	0.0500205	0	NA	NA	NA	NA	0.0552485	0	NA	NA	NA	NA	0	0.350905	NA	NA	NA	NA
DcitOR24	c66991_g1	0	0.0938425	NA	NA	NA	NA	0	0	NA	NA	NA	NA	0	0	NA	NA	NA	NA	0	0.100258	NA	NA	NA	NA
DcitOR25	c19290_g1	1.65821	1.40764	0.23635	0.93114	0.99737	FALSE	1.30053	1.65365	-0.34655	0.87698	0.99745	FALSE	1.43646	0.684406	1.0696	0.67126	0.99888	FALSE	0.709515	1.50388	-1.0838	0.62296	0.9956	FALSE
DcitOR26	c31643_g1	0.221095	4.36368	-4.3028	0.032661	0.24747	FALSE	0.250103	0.220486	0.18183	0.94931	0.99745	FALSE	0.276242	0.146658	0.91347	0.87536	0.99888	FALSE	0.152039	4.66202	-4.9384	0.029415	0.21378	FALSE
DcitOR27	c11115_g1	0.165821	0.0469212	1.8213	0.80139	0.99737	FALSE	0.150062	0.165365	-0.1401	0.99157	0.99745	FALSE	0.165745	0.195544	-0.23853	0.92708	0.99888	FALSE	0.202719	0.0501292	2.0158	0.74224	0.9956	FALSE
DcitOR28	c61352_g1	0	0	NA	NA	NA	NA	0	0	NA	NA	NA	NA	0	0	NA	NA	NA	NA	0	0	NA	NA	NA	NA
DcitOR29	c25940_g1	0.0552737	0.0469212	0.23635	0.98741	0.99737	FALSE	0.0500205	0.0551215	-0.1401	0.99513	0.99745	FALSE	0.0552485	0.244431	-2.1454	0.69467	0.99888	FALSE	0.253398	0.0501292	2.3377	0.68861	0.9956	FALSE
DcitOR30	c27819_g1	0.165821	0.703819	-2.0856	0.53231	0.99737	FALSE	0.350144	0.165365	1.0823	0.77878	0.99745	FALSE	0.386739	0.244431	0.66194	0.9002	0.99888	FALSE	0.253398	0.751938	-1.5692	0.63347	0.9956	FALSE
DcitOR31	c31817_g1	0.165821	0.234606	-0.50061	0.89703	0.99737	FALSE	0.0500205	0.165365	-1.7251	0.80851	0.99745	FALSE	0.0552485	0.146658	-1.4085	0.81269	0.99888	FALSE	0.152039	0.250646	-0.72121	0.89245	0.9956	FALSE
DcitOR32	c24724_g1	3.53752	0.891504	1.9884	0.21578	0.99737	FALSE	0.650267	3.52778	-2.4397	0.15556	0.89707	FALSE	0.71823	0.0488861	3.8769	0.43489	0.99888	FALSE	0.0506797	0.952455	-4.2322	0.34198	0.9956	FALSE
DcitOR33	c3679_g1	0.0552737	0	NA	NA	NA	NA	0.0500205	0.0551215	-0.1401	0.99513	0.99745	FALSE	0.0552485	0	NA	NA	NA	NA	0	0	NA	NA	NA	NA
DcitOR34	c68557_g1	0	0.0938425	NA	NA	NA	NA	0	0	NA	NA	NA	NA	0	0	NA	NA	NA	NA	0	0.100258	NA	NA	NA	NA
DcitOR35	c34438_g1	0.773832	0.281527	1.4587	0.64753	0.99737	FALSE	0.500205	0.771701	-0.62552	0.83479	0.99745	FALSE	0.552485	0.87995	-0.67149	0.7207	0.99888	FALSE	0.912234	0.300775	1.6007	0.54689	0.9956	FALSE
DcitOR36	c24271_g1	0	0.0469212	NA	NA	NA	NA	0.0500205	0	NA	NA	NA	NA	0.0552485	0.146658	-1.4085	0.81269	0.99888	FALSE	0.152039	0.0501292	1.6007	0.80573	0.9956	FALSE
DcitOR37	c56388_g1	0	0	NA	NA	NA	NA	0	0	NA	NA	NA	NA	0	0	NA	NA	NA	NA	0	0	NA	NA	NA	NA
DcitOR38	c32343_g1	0.44219	0.140764	1.6514	0.70288	0.99737	FALSE	0.100041	0.440972	-2.1401	0.64441	0.99745	FALSE	0.110497	0.0488861	1.1765	0.89674	0.99888	FALSE	0.0506797	0.150388	-1.5692	0.83113	0.9956	FALSE
DcitOR39	c23019_g1	2.54259	0.328449	2.9526	0.1803	0.91733	FALSE	0.650267	2.53559	-1.9632	0.29697	0.99745	FALSE	0.71823	0.0977722	2.8769	0.49906	0.99888	FALSE	0.101359	0.350905	-1.7916	0.71826	0.9956	FALSE
DcitOR40	c67157_g1	0	0.0938425	NA	NA	NA	NA	0.250103	0	NA	NA	NA	NA	0.276242	0.0488861	2.4984	0.70074	0.99888	FALSE	0.0506797	0.100258	-0.98424	0.90755	0.9956	FALSE
DcitOR41	c33595_g1	0.276369	1.73609	-2.6512	0.26271	0.99737	FALSE	0.0500205	0.275608	-2.462	0.68977	0.99745	FALSE	0.0552485	0.0977722	-0.82349	0.89159	0.99888	FALSE	0.101359	1.85478	-4.1937	0.186	0.88538	FALSE
DcitOR42	c71435_g1	0.0552737	0	NA	NA	NA	NA	0.100041	0.0551215	0.8599	0.89946	0.99745	FALSE	0.110497	0.195544	-0.82349	0.84715	0.99888	FALSE	0.202719	0	NA	NA	NA	NA
DcitOR43	c43254_g4	0.552737	0.37537	0.55828	0.87784	0.99737	FALSE	0.100041	0.551215	-2.462	0.57241	0.99745	FALSE	0.110497	0.146658	-0.40845	0.91502	0.99888	FALSE	0.152039	0.401034	-1.3993	0.75105	0.9956	FALSE
DcitOR44	c6787_g1	0.0552737	0.0938425	-0.76365	0.91018	0.99737	FALSE	0	0.0551215	NA	NA	NA	NA	0	0	NA	NA	NA	NA	0	0.100258	NA	NA	NA	NA
DcitOR45	c73519_g1	0	0	NA	NA	NA	NA	0.0500205	0	NA	NA	NA	NA	0.0552485	0	NA	NA	NA	NA	0	0	NA	NA	NA	NA
DcitOR46	c35795_g1	5.14046	1.26687	2.0206	0.13128	0.73218	FALSE	0.800328	5.1263	-2.6793	0.070376	0.51452	FALSE	0.883975	0.733292	0.26962	0.97591	0.99888	FALSE	0.760195	1.35349	-0.83224	0.7166	0.9956	FALSE
DcitGR1	c20443_g1	0.0552737	0.0469212	0.23635	0.98741	0.99737	FALSE	0.100041	0.0551215	0.8599	0.89946	0.99745	FALSE	0.110497	0.0977722	0.17651	0.9969	0.99888	FALSE	0.101359	0.0501292	1.0158	0.88419	0.9956	FALSE
DcitGR2	c39367_g1	0	0.0938425	NA	NA	NA	NA	0.100041	0	NA	NA	NA	NA	0.110497	0.0488861	1.1765	0.89674	0.99888	FALSE	0.0506797	0.100258	-0.98424	0.90755	0.9956	FALSE
DcitGR3	c65914_g1	0.0552737	0	NA	NA	NA	NA	0	0.0551215	NA	NA	NA	NA	0	0	NA	NA	NA	NA	0	0	NA	NA	NA	NA
DcitGR4	c54291_g1	0	0.0938425	NA	NA	NA	NA	0	0	NA	NA	NA	NA	0	0	NA	NA	NA	NA	0	0.100258	NA	NA	NA	NA
DcitGR5	c3090_g1	0.276369	0.0938425	1.5583	0.77324	0.99737	FALSE	0.200082	0.275608	-0.46202	0.92878	0.99745	FALSE	0.220994	0.244431	-0.14542	0.93468	0.99888	FALSE	0.253398	0.100258	1.3377	0.77884	0.9956	FALSE
DcitGR6	c12891_g1	0.110547	0.0469212	1.2364	0.8805	0.99737	FALSE	0.0500205	0.110243	-1.1401	0.88799	0.99745	FALSE	0.0552485	0.0977722	-0.82349	0.89159	0.99888	FALSE	0.101359	0.0501292	1.0158	0.88419	0.9956	FALSE
DcitGR7	c12953_g1	0.386916	0.281527	0.45875	0.91812	0.99737	FALSE	0.200082	0.385851	-0.94745	0.8238	0.99745	FALSE	0.220994	0	NA	NA	NA	NA	0	0.300775	NA	NA	NA	NA
DcitGR8	c14773_g1	0.386916	0.187685	1.0437	0.80896	0.99737	FALSE	0.400164	0.385851	0.05255	0.96609	0.99745	FALSE	0.441988	0.0488861	3.1765	0.57561	0.99888	FALSE	0.0506797	0.200517	-1.9842	0.76894	0.9956	FALSE
DcitGR9	c69276_g1	0.0552737	0	NA	NA	NA	NA	0	0.0551215	NA	NA	NA	NA	0	0	NA	NA	NA	NA	0	0	NA	NA	NA	NA
DcitGR10	c21986_g1	0.497464	4.45752	-3.1636	0.051328	0.35824	FALSE	0.100041	0.496094	-2.31	0.60679	0.99745	FALSE	0.110497	0.0488861	1.1765	0.89674	0.99888	FALSE	0.0506797	4.76228	-6.5541	0.026497	0.19537	FALSE
DcitGR11	c76918_g1	0.386916	1.40764	-1.8632	0.40983	0.99737	FALSE	0.350144	0.385851	-0.1401	0.98712	0.99745	FALSE	0.386739	0.684406	-0.82349	0.71839	0.99888	FALSE	0.709515	1.50388	-1.0838	0.62296	0.9956	FALSE
DcitGR12	c70995_g1	0.165821	0.0469212	1.8213	0.80139	0.99737	FALSE	0.0500205	0.165365	-1.7251	0.80851	0.99745	FALSE	0.0552485	0.0488861	0.17651	0.99781	0.99888	FALSE	0.0506797	0.0501292	0.015755	0.99009	0.9956	FALSE
DcitGR13	c55207_g1	0	0	NA	NA	NA	NA	0	0	NA	NA	NA	NA	0	0	NA	NA	NA	NA	0	0	NA	NA	NA	NA
DcitGR14	c35649_g2	2.92951	0.993323	1.5603	0.34769	0.99737	FALSE	1.10045	2.92144	-1.4086	0.38521	0.99745	FALSE	1.21547	2.21307	-0.86454	0.50307	0.99888	FALSE	2.29427	1.06124	1.1123	0.45892	0.9956	FALSE
DcitGR15	c30730_g1	0.331642	7.13203	-4.4266	0.0059899	0.058214	FALSE	0.100041	0.330729	-1.7251	0.73179	0.99745	FALSE	0.110497	0.684406	-2.6308	0.46616	0.99888	FALSE	0.709515	7.61964	-3.4248	0.012855	0.10606	FALSE
DcitGR16	c21336_g1	0	0	NA	NA	NA	NA	0	0	NA	NA	NA	NA	0	0	NA	NA	NA	NA	0	0	NA	NA	NA	NA
DcitGR17	c77532_g1	0	0	NA	NA	NA	NA	0	0	NA	NA	NA	NA	0	0	NA	NA	NA	NA	0	0	NA	NA	NA	NA
DcitGR18	c22337_g1	0.276369	0.187685	0.55828	0.91345	0.99737	FALSE	0.100041	0.275608	-1.462	0.78337	0.99745	FALSE	0.110497	0.195544	-0.82349	0.84715	0.99888	FALSE	0.202719	0.200517	0.015755	0.98019	0.9956	FALSE
DcitGR19	c25625_g1	0.276369	0.140764	0.97332	0.84813	0.99737	FALSE	0.100041	0.275608	-1.462	0.78337	0.99745	FALSE	0.110497	0.0977722	0.17651	0.9969	0.99888	FALSE	0.101359	0.150388	-0.56921	0.93518	0.9956	FALSE
DcitGR20	c77101_g1	0.221095	0.609976	-1.4641	0.64349	0.99737	FALSE	0.350144	0.220486	0.66726	0.84571	0.99745	FALSE	0.386739	0.293317	0.3989	0.95506	0.99888	FALSE	0.304078	0.65168	-1.0997	0.74293	0.9956	FALSE
DcitIR1	c33253_g2	0	0.0938425	NA	NA	NA	NA	0.100041	0	NA	NA	NA	NA	0.110497	0	NA	NA	NA	NA	0	0.100258	NA	NA	NA	NA
DcitIR2	c55673_g1	0	0	NA	NA	NA	NA	0	0	NA	NA	NA	NA	0	0.0488861	NA	NA	NA	NA	0.0506797	0	NA	NA	NA	NA
DcitIR3	c46110_g1	1.82403	0.938425	0.95882	0.6276	0.99737	FALSE	26.5109	1.81901	3.8654	3.318e-07	9.039e-06	TRUE	29.2817	42.2376	-0.52853	0.033742	0.85561	FALSE	43.7872	1.00258	5.4487	2.5843e-12	8.2936e-11	TRUE
DcitIR4	c70982_g1	0	0.516134	NA	NA	NA	NA	0.150062	0	NA	NA	NA	NA	0.165745	0.0977722	0.76147	0.92183	0.99888	FALSE	0.101359	0.551421	-2.4437	0.5759	0.9956	FALSE
DcitIR5	c42356_g1	2.87423	5.16134	-0.84457	0.36662	0.99737	FALSE	3.60148	2.86632	0.32939	0.71523	0.99745	FALSE	3.97789	3.81312	0.061032	0.89215	0.99888	FALSE	3.95301	5.51421	-0.4802	0.68484	0.9956	FALSE
DcitIR6	c44705_g1	5.08518	1.45456	1.8057	0.16632	0.86474	FALSE	80.1829	5.07118	3.9829	3.3354e-19	2.0613e-17	TRUE	88.5633	135.17	-0.61	3.1379e-05	0.0025301	FALSE	140.129	1.55401	6.4946	2.1809e-35	1.999e-33	TRUE
DcitIR7	c40573_g1	0.165821	0.140764	0.23635	0.9782	0.99737	FALSE	3.55146	0.165365	4.4247	0.052902	0.41423	FALSE	3.92264	4.30198	-0.13318	0.73959	0.99888	FALSE	4.45981	0.150388	4.8902	0.026916	0.19798	FALSE
DcitIR8	c43071_g1	10.9995	20.7861	-0.91819	0.05371	0.37111	FALSE	24.0099	10.9692	1.1302	0.01633	0.16336	FALSE	26.5193	19.1634	0.46869	0.53287	0.99888	FALSE	19.8664	22.2072	-0.1607	0.88631	0.9956	FALSE
DcitIR9	c33282_g2	0.773832	0.797661	-0.043755	0.95235	0.99737	FALSE	0.600246	0.771701	-0.36249	0.9109	0.99745	FALSE	0.662982	0.87995	-0.40845	0.79379	0.99888	FALSE	0.912234	0.852197	0.098217	0.92837	0.9956	FALSE
DcitIR10	c19206_g1	7.01976	3.23757	1.1165	0.2736	0.99737	FALSE	82.934	7.00043	3.5664	1.5099e-18	9.1062e-17	TRUE	91.6019	136.783	-0.57844	5.185e-05	0.0039467	FALSE	141.802	3.45892	5.3574	2.5596e-36	2.3898e-34	TRUE
DcitIR11	c41356_g1	0.497464	0.187685	1.4063	0.72207	0.99737	FALSE	5.25216	0.496094	3.4042	0.029724	0.26304	FALSE	5.80109	8.01732	-0.4668	0.39209	0.99888	FALSE	8.31146	0.200517	5.3733	0.0023095	0.023677	FALSE
DcitIR12	c68114_g1	0	0	NA	NA	NA	NA	0.0500205	0	NA	NA	NA	NA	0.0552485	0	NA	NA	NA	NA	0	0	NA	NA	NA	NA
DcitIR13	c47056_g2	0.165821	0	NA	NA	NA	NA	0.500205	0.165365	1.5969	0.65821	0.99745	FALSE	0.552485	0.782178	-0.50156	0.77983	0.99888	FALSE	0.810875	0	NA	NA	NA	NA
DcitIR14	c47056_g1	43.5004	29.8419	0.54369	0.18548	0.93697	FALSE	33.3637	43.3806	-0.37877	0.37567	0.99745	FALSE	36.8507	28.0606	0.39315	0.59292	0.99888	FALSE	29.0901	31.8822	-0.13222	0.92422	0.9956	FALSE
DcitIR15	c65865_g1	0	0	NA	NA	NA	NA	0	0	NA	NA	NA	NA	0	0	NA	NA	NA	NA	0	0	NA	NA	NA	NA
DcitIR16	c52356_g1	0.221095	0	NA	NA	NA	NA	0	0.220486	NA	NA	NA	NA	0	0	NA	NA	NA	NA	0	0	NA	NA	NA	NA
DcitIR17	c19270_g1	0.331642	0.281527	0.23635	0.96917	0.99737	FALSE	0.250103	0.330729	-0.40313	0.93351	0.99745	FALSE	0.276242	0.244431	0.17651	0.99511	0.99888	FALSE	0.253398	0.300775	-0.24728	0.96913	0.9956	FALSE
DcitIR18	c63324_g1	0	0	NA	NA	NA	NA	0.0500205	0	NA	NA	NA	NA	0.0552485	0	NA	NA	NA	NA	0	0	NA	NA	NA	NA
DcitIR19	c639_g1	0.110547	0.187685	-0.76365	0.87325	0.99737	FALSE	0.150062	0.110243	0.44487	0.92567	0.99745	FALSE	0.165745	0.0977722	0.76147	0.92183	0.99888	FALSE	0.101359	0.200517	-0.98424	0.86955	0.9956	FALSE
DcitIR20	c70075_g1	0	0	NA	NA	NA	NA	0.0500205	0	NA	NA	NA	NA	0.0552485	0	NA	NA	NA	NA	0	0	NA	NA	NA	NA
DcitIR21	c16129_g1	0	0.0469212	NA	NA	NA	NA	0.100041	0	NA	NA	NA	NA	0.110497	0.146658	-0.40845	0.91502	0.99888	FALSE	0.152039	0.0501292	1.6007	0.80573	0.9956	FALSE
DcitIR22	c43634_g1	8.67798	26.6982	-1.6213	0.0010364	0.012171	FALSE	22.6593	8.65408	1.3887	0.0068319	0.079051	FALSE	25.0276	23.2698	0.10506	0.81703	0.99888	FALSE	24.1235	28.5235	-0.24171	0.71645	0.9956	FALSE
DcitIR23	c21617_g1	0	0.0469212	NA	NA	NA	NA	0.0500205	0	NA	NA	NA	NA	0.0552485	0.0488861	0.17651	0.99781	0.99888	FALSE	0.0506797	0.0501292	0.015755	0.99009	0.9956	FALSE
DcitIR24	c51818_g1	0	0	NA	NA	NA	NA	0.0500205	0	NA	NA	NA	NA	0.0552485	0.0488861	0.17651	0.99781	0.99888	FALSE	0.0506797	0	NA	NA	NA	NA
DcitIR25	c53828_g1	0	0	NA	NA	NA	NA	0.0500205	0	NA	NA	NA	NA	0.0552485	0.0977722	-0.82349	0.89159	0.99888	FALSE	0.101359	0	NA	NA	NA	NA
DcitIR26	c65658_g1	0.0552737	0	NA	NA	NA	NA	0.0500205	0.0551215	-0.1401	0.99513	0.99745	FALSE	0.0552485	0.0977722	-0.82349	0.89159	0.99888	FALSE	0.101359	0	NA	NA	NA	NA
DcitIR27	c29324_g1	0.276369	0.0938425	1.5583	0.77324	0.99737	FALSE	0.650267	0.275608	1.2384	0.67274	0.99745	FALSE	0.71823	0.977722	-0.44498	0.77166	0.99888	FALSE	1.01359	0.100258	3.3377	0.34172	0.9956	FALSE
DcitIR28	c3172_g1	0.110547	0.234606	-1.0856	0.81652	0.99737	FALSE	0.250103	0.110243	1.1818	0.80009	0.99745	FALSE	0.276242	0.0977722	1.4984	0.79633	0.99888	FALSE	0.101359	0.250646	-1.3062	0.81292	0.9956	FALSE
DcitIR29	c13448_g1	0	0	NA	NA	NA	NA	0.0500205	0	NA	NA	NA	NA	0.0552485	0	NA	NA	NA	NA	0	0	NA	NA	NA	NA
DcitIR30	c47043_g1	4.97464	1.40764	1.8213	0.16828	0.87082	FALSE	16.8569	4.96094	1.7647	0.0060826	0.071749	FALSE	18.6187	25.6163	-0.46031	0.12936	0.99888	FALSE	26.5561	1.50388	4.1423	1.7424e-07	3.5636e-06	TRUE
DcitIR31	c16963_g1	0.165821	0.187685	-0.17868	0.95526	0.99737	FALSE	0.150062	0.165365	-0.1401	0.99157	0.99745	FALSE	0.165745	0.342203	-1.0459	0.76524	0.99888	FALSE	0.354758	0.200517	0.82311	0.81577	0.9956	FALSE
DcitIR32	c80516_g1	0.0552737	0.0938425	-0.76365	0.91018	0.99737	FALSE	0.0500205	0.0551215	-0.1401	0.99513	0.99745	FALSE	0.0552485	0	NA	NA	NA	NA	0	0.100258	NA	NA	NA	NA
DcitIR33	c33253_g1	0.110547	1.64224	-3.8929	0.20203	0.98896	FALSE	0.100041	0.110243	-0.1401	0.99312	0.99745	FALSE	0.110497	0.391089	-1.8235	0.65057	0.99888	FALSE	0.405437	1.75452	-2.1135	0.36392	0.9956	FALSE
DcitIR34	c2553_g1	0	0	NA	NA	NA	NA	0	0	NA	NA	NA	NA	0	0.0977722	NA	NA	NA	NA	0.101359	0	NA	NA	NA	NA
DcitIR35	c43594_g2	3.20588	1.68916	0.92441	0.53445	0.99737	FALSE	47.0193	3.19705	3.8784	1.0108e-11	4.1396e-10	TRUE	51.9336	79.9777	-0.62293	0.00117	0.061595	FALSE	82.9119	1.80465	5.5218	5.7082e-22	3.2691e-20	TRUE
DcitSNMP1	c43309_g1	9.34126	0.563055	4.0523	0.0032929	0.034504	FALSE	5.10209	9.31554	-0.86855	0.31367	0.99745	FALSE	5.63534	7.82178	-0.47299	0.39407	0.99888	FALSE	8.10875	0.601551	3.7527	0.0050322	0.047369	FALSE
DcitSNMP2a	c45101_g1	22.2753	21.7245	0.03612	0.89457	0.99737	FALSE	90.9373	22.214	2.0334	3.2804e-12	1.3936e-10	TRUE	100.442	65.9474	0.60697	0.072305	0.99888	FALSE	68.3669	23.2098	1.5586	3.0053e-07	6.0056e-06	TRUE
DcitSNMP2b	c44660_g1	30.5111	41.9007	-0.45764	0.106	0.62406	FALSE	166.168	30.4271	2.4492	1.0693e-25	8.8553e-24	TRUE	183.535	151.058	0.28095	0.61276	0.99888	FALSE	156.6	44.7654	1.8066	1.3365e-17	6.1888e-16	TRUE
DcitSNMP2c	c42744_g1	12.1602	9.9473	0.28979	0.74993	0.99737	FALSE	22.2591	12.1267	0.87621	0.055926	0.43168	FALSE	24.5856	28.0606	-0.19074	0.32448	0.99888	FALSE	29.0901	10.6274	1.4527	0.0014421	0.015568	FALSE
DcitCYP1	c61936_g1	0.110547	0.0938425	0.23635	0.9822	0.99737	FALSE	0.400164	0.110243	1.8599	0.662	0.99745	FALSE	0.441988	0.586633	-0.40845	0.831	0.99888	FALSE	0.608156	0.100258	2.6007	0.51103	0.9956	FALSE
DcitCYP2	c46255_g2	24.3757	25.4782	-0.063821	0.69975	0.99737	FALSE	89.9869	24.3086	1.8882	3.6289e-11	1.4431e-09	TRUE	99.392	148.809	-0.58226	2.2432e-05	0.0018548	FALSE	154.269	27.2202	2.5027	1.0602e-24	6.8648e-23	TRUE
DcitCYP3	c48689_g1	0.331642	0.516134	-0.63812	0.81748	0.99737	FALSE	0.100041	0.330729	-1.7251	0.73179	0.99745	FALSE	0.110497	0.0977722	0.17651	0.9969	0.99888	FALSE	0.101359	0.551421	-2.4437	0.5759	0.9956	FALSE
DcitCYP4	c74656_g1	0	0	NA	NA	NA	NA	0.0500205	0	NA	NA	NA	NA	0.0552485	0.0488861	0.17651	0.99781	0.99888	FALSE	0.0506797	0	NA	NA	NA	NA
DcitCYP5	c67604_g1	0.110547	0.140764	-0.34861	0.93894	0.99737	FALSE	0.250103	0.110243	1.1818	0.80009	0.99745	FALSE	0.276242	0.0488861	2.4984	0.70074	0.99888	FALSE	0.0506797	0.150388	-1.5692	0.83113	0.9956	FALSE
DcitCYP6	c29661_g1	3.75861	2.90912	0.36962	0.80573	0.99737	FALSE	1.20049	3.74826	-1.6426	0.26632	0.99745	FALSE	1.32596	1.07549	0.30204	0.9568	0.99888	FALSE	1.11495	3.10801	-1.479	0.35528	0.9956	FALSE
DcitCYP7	c25089_g1	0.331642	2.15838	-2.7022	0.20736	0.99737	FALSE	0.200082	0.330729	-0.72506	0.87371	0.99745	FALSE	0.220994	0.244431	-0.14542	0.93468	0.99888	FALSE	0.253398	2.30594	-3.1859	0.1855	0.88396	FALSE
DcitCYP8	c38349_g2	25.7576	20.5046	0.32905	0.58026	0.99737	FALSE	4.60189	25.6866	-2.4807	0.00010824	0.0020445	TRUE	5.08286	2.8354	0.84209	0.53992	0.99888	FALSE	2.93942	21.9065	-2.8978	0.0001004	0.0013913	TRUE
DcitCYP9	c38950_g1	6.68812	2.53375	1.4003	0.19372	0.96123	FALSE	3.6515	6.6697	-0.86913	0.3936	0.99745	FALSE	4.03314	1.7599	1.1964	0.42529	0.99888	FALSE	1.82447	2.70698	-0.56921	0.73004	0.9956	FALSE
DcitCYP10	c43253_g1	2.3215	1.03227	1.1692	0.51181	0.99737	FALSE	21.5588	2.3151	3.2191	1.659e-05	0.000365	TRUE	23.8121	20.4344	0.22069	0.96385	0.99888	FALSE	21.1841	1.10284	4.2637	2.5977e-06	4.6044e-05	TRUE
DcitCYP11	c36182_g1	1.43712	2.01761	-0.48947	0.70906	0.99737	FALSE	2.55105	1.43316	0.83189	0.53388	0.99745	FALSE	2.81767	2.73762	0.04158	0.89625	0.99888	FALSE	2.83806	2.15556	0.39685	0.70333	0.9956	FALSE
DcitCYP12	c51208_g1	0	0	NA	NA	NA	NA	0	0	NA	NA	NA	NA	0	0	NA	NA	NA	NA	0	0	NA	NA	NA	NA
DcitCYP13	c38392_g1	63.1779	43.1675	0.54947	0.1064	0.62604	FALSE	40.6167	63.0039	-0.63337	0.056222	0.43361	FALSE	44.8617	36.2246	0.30852	0.7377	0.99888	FALSE	37.5536	46.1189	-0.29641	0.52839	0.9956	FALSE
DcitCYP14	c4544_g1	0.276369	0.0469212	2.5583	0.68347	0.99737	FALSE	0.100041	0.275608	-1.462	0.78337	0.99745	FALSE	0.110497	0	NA	NA	NA	NA	0	0.0501292	NA	NA	NA	NA
DcitCYP15	c24434_g1	0.331642	0.0938425	1.8213	0.72204	0.99737	FALSE	2.35096	0.330729	2.8295	0.17957	0.9837	FALSE	2.59668	2.49319	0.058673	0.91127	0.99888	FALSE	2.58466	0.100258	4.6882	0.094158	0.5408	FALSE
DcitCYP16	c42592_g1	2.21095	1.73609	0.34883	0.86105	0.99737	FALSE	3.4014	2.20486	0.62544	0.56393	0.99745	FALSE	3.7569	3.91089	-0.057956	0.8035	0.99888	FALSE	4.05437	1.85478	1.1282	0.31984	0.9956	FALSE
DcitCYP17	c36330_g1	4.25608	4.87981	-0.1973	0.76066	0.99737	FALSE	1.25051	4.24436	-1.763	0.21202	0.99745	FALSE	1.38121	0.831064	0.7329	0.78704	0.99888	FALSE	0.861554	5.21344	-2.5972	0.074352	0.45214	FALSE
DcitCYP18	c41520_g1	910.745	735.819	0.3077	0.0026802	0.028815	FALSE	955.592	908.237	0.073326	0.017214	0.17038	FALSE	1055.47	684.895	0.62393	1.4153e-09	2.5397e-07	FALSE	710.022	786.126	-0.1469	0.50413	0.9956	FALSE
DcitCYP19	c15951_g1	0.0552737	0	NA	NA	NA	NA	0.0500205	0.0551215	-0.1401	0.99513	0.99745	FALSE	0.0552485	0.0977722	-0.82349	0.89159	0.99888	FALSE	0.101359	0	NA	NA	NA	NA
DcitCYP20	c6841_g1	0.331642	0.516134	-0.63812	0.81748	0.99737	FALSE	0.450185	0.330729	0.44487	0.87162	0.99745	FALSE	0.497236	0.391089	0.34643	0.96221	0.99888	FALSE	0.405437	0.551421	-0.44368	0.90698	0.9956	FALSE
DcitCYP21	c35084_g1	6.30121	1.36072	2.2113	0.075662	0.48251	FALSE	1.9508	6.28385	-1.6876	0.14174	0.84185	FALSE	2.15469	0.63552	1.7615	0.40747	0.99888	FALSE	0.658836	1.45375	-1.1418	0.61237	0.9956	FALSE
DcitCYP22	c43355_g2	5.96956	1.87685	1.6693	0.1576	0.83434	FALSE	1.00041	5.95312	-2.5731	0.056801	0.43672	FALSE	1.10497	0.439975	1.3285	0.64408	0.99888	FALSE	0.456117	2.00517	-2.1362	0.32823	0.9956	FALSE
DcitCYP23	c62130_g1	0	0	NA	NA	NA	NA	0	0	NA	NA	NA	NA	0	0.0488861	NA	NA	NA	NA	0.0506797	0	NA	NA	NA	NA
DcitCYP24	c38774_g2	59.3087	25.7128	1.2058	0.00065712	0.0080134	FALSE	27.1111	59.1454	-1.1254	0.0012593	0.018403	FALSE	29.9447	23.8564	0.32792	0.74751	0.99888	FALSE	24.7317	27.4708	-0.15154	0.89155	0.9956	FALSE
DcitCYP25	c42828_g1	64.4492	73.4317	-0.18824	0.2515	0.99737	FALSE	90.6372	64.2717	0.49592	0.012719	0.1328	FALSE	100.11	92.0037	0.12183	0.70336	0.99888	FALSE	95.3791	78.4522	0.28186	0.084005	0.49698	FALSE
DcitCYP26	c10715_g1	0.110547	0.140764	-0.34861	0.93894	0.99737	FALSE	0.250103	0.110243	1.1818	0.80009	0.99745	FALSE	0.276242	0.244431	0.17651	0.99511	0.99888	FALSE	0.253398	0.150388	0.75272	0.85395	0.9956	FALSE
DcitCYP27	c71389_g1	0.221095	0.0469212	2.2364	0.73745	0.99737	FALSE	0	0.220486	NA	NA	NA	NA	0	0	NA	NA	NA	NA	0	0.0501292	NA	NA	NA	NA
DcitCYP28	c24025_g1	0.276369	0.187685	0.55828	0.91345	0.99737	FALSE	0	0.275608	NA	NA	NA	NA	0	0	NA	NA	NA	NA	0	0.200517	NA	NA	NA	NA
DcitCYP29	c24104_g1	0	0.0938425	NA	NA	NA	NA	0.150062	0	NA	NA	NA	NA	0.165745	0	NA	NA	NA	NA	0	0.100258	NA	NA	NA	NA
DcitCYP30	c19400_g1	0	0	NA	NA	NA	NA	0	0	NA	NA	NA	NA	0	0.244431	NA	NA	NA	NA	0.253398	0	NA	NA	NA	NA
DcitCYP31	c23700_g1	0.110547	0.140764	-0.34861	0.93894	0.99737	FALSE	0.150062	0.110243	0.44487	0.92567	0.99745	FALSE	0.165745	0.0977722	0.76147	0.92183	0.99888	FALSE	0.101359	0.150388	-0.56921	0.93518	0.9956	FALSE
DcitCYP32	c3032_g1	0.88438	0.891504	-0.011575	0.96119	0.99737	FALSE	0.200082	0.881944	-2.1401	0.51393	0.99745	FALSE	0.220994	0	NA	NA	NA	NA	0	0.952455	NA	NA	NA	NA
DcitCYP33	c24068_g1	33.1642	1.50148	4.4652	1.2478e-08	2.996e-07	TRUE	7.60312	33.0729	-2.121	7.094e-05	0.0013851	TRUE	8.39777	0.63552	3.724	0.0085974	0.31255	FALSE	0.658836	1.60414	-1.2838	0.55524	0.9956	FALSE
DcitCYP34	c3368_g1	21.2251	37.0678	-0.80439	0.019697	0.16245	FALSE	41.8172	21.1667	0.9823	0.0042886	0.053271	FALSE	46.1877	55.2902	-0.25951	0.10814	0.99888	FALSE	57.3187	39.6021	0.53343	0.032869	0.23463	FALSE
DcitCYP35	c78913_g1	0.0552737	0.0469212	0.23635	0.98741	0.99737	FALSE	0	0.0551215	NA	NA	NA	NA	0	0.0488861	NA	NA	NA	NA	0.0506797	0.0501292	0.015755	0.99009	0.9956	FALSE
DcitCYP36	c42828_g2	171.183	206.453	-0.27028	0.014395	0.12406	FALSE	344.041	170.711	1.011	5.6803e-17	3.2043e-15	TRUE	379.999	394.902	-0.0555	0.013207	0.43242	FALSE	409.39	220.569	0.89225	4.1286e-17	1.8478e-15	FALSE
DcitCYP37	c41386_g2	14.4817	13.701	0.079951	0.97974	0.99737	FALSE	23.3096	14.4418	0.69067	0.103	0.67537	FALSE	25.7458	17.159	0.58537	0.38722	0.99888	FALSE	17.7886	14.6377	0.28126	0.45622	0.9956	FALSE
DcitCYP38	c32046_g1	1.10547	2.06453	-0.90115	0.54883	0.99737	FALSE	1.9508	1.10243	0.82338	0.58937	0.99745	FALSE	2.15469	2.49319	-0.21051	0.75849	0.99888	FALSE	2.58466	2.20569	0.22875	0.80504	0.9956	FALSE
DcitCYP39	c62864_g1	0	0.0469212	NA	NA	NA	NA	0.0500205	0	NA	NA	NA	NA	0.0552485	0	NA	NA	NA	NA	0	0.0501292	NA	NA	NA	NA
DcitCYP40	c22351_g1	0.0552737	0.328449	-2.571	0.63155	0.99737	FALSE	0	0.0551215	NA	NA	NA	NA	0	0	NA	NA	NA	NA	0	0.350905	NA	NA	NA	NA
DcitCYP41	c65818_g1	0	0.0938425	NA	NA	NA	NA	0	0	NA	NA	NA	NA	0	0	NA	NA	NA	NA	0	0.100258	NA	NA	NA	NA
DcitCYP42	c41193_g5	290.298	276.695	0.069239	0.83963	0.99737	FALSE	348.843	289.498	0.26902	0.0019262	0.026615	FALSE	385.303	410.546	-0.09155	0.0041844	0.17694	FALSE	425.608	295.612	0.52582	8.7964e-09	2.1058e-07	FALSE
DcitCYP43	c39293_g1	78.9862	5.25518	3.9098	3.0523e-17	1.337e-15	TRUE	10.9545	78.7687	-2.8461	2.2297e-13	1.025e-11	TRUE	12.0994	0.63552	4.2509	0.00093501	0.051677	FALSE	0.658836	5.61447	-3.0912	0.041777	0.2859	FALSE
DcitCYP44	c42782_g1	87.7194	72.3526	0.27785	0.42046	0.99737	FALSE	53.4719	87.4779	-0.71014	0.011363	0.1212	FALSE	59.0606	61.1077	-0.049157	0.34129	0.99888	FALSE	63.3496	77.2993	-0.28712	0.4357	0.9956	FALSE
DcitCYP45	c77608_g1	3.20588	1.87685	0.77241	0.6023	0.99737	FALSE	2.15088	3.19705	-0.57181	0.69962	0.99745	FALSE	2.37568	2.98205	-0.32796	0.67192	0.99888	FALSE	3.09146	2.00517	0.62456	0.57667	0.9956	FALSE
DcitCYP46	c2341_g1	0.0552737	0	NA	NA	NA	NA	0.0500205	0.0551215	-0.1401	0.99513	0.99745	FALSE	0.0552485	0.0488861	0.17651	0.99781	0.99888	FALSE	0.0506797	0	NA	NA	NA	NA
DcitCYP47	c22246_g1	0	0.140764	NA	NA	NA	NA	0.200082	0	NA	NA	NA	NA	0.220994	0.0977722	1.1765	0.85438	0.99888	FALSE	0.101359	0.150388	-0.56921	0.93518	0.9956	FALSE
DcitCYP48	c44914_g1	123.813	90.3703	0.45424	0.069099	0.45085	FALSE	108.745	123.472	-0.18324	0.60707	0.99745	FALSE	120.11	101.048	0.24932	0.80355	0.99888	FALSE	104.755	96.5489	0.11769	0.29101	0.9956	FALSE
DcitCYP49	c11456_g1	0.221095	0.0469212	2.2364	0.73745	0.99737	FALSE	0.0500205	0.220486	-2.1401	0.74415	0.99745	FALSE	0.0552485	0	NA	NA	NA	NA	0	0.0501292	NA	NA	NA	NA
DcitCYP50	c37288_g2	5.69319	0.140764	5.3379	0.014993	0.12823	FALSE	0.95039	5.67752	-2.5787	0.062517	0.47055	FALSE	1.04972	0.195544	2.4244	0.4627	0.99888	FALSE	0.202719	0.150388	0.43079	0.91389	0.9956	FALSE
DcitCYP51	c63111_g1	0.110547	0.0938425	0.23635	0.9822	0.99737	FALSE	0	0.110243	NA	NA	NA	NA	0	0.0488861	NA	NA	NA	NA	0.0506797	0.100258	-0.98424	0.90755	0.9956	FALSE
DcitCYP52	c42771_g1	55.7159	94.6871	-0.76508	0.00033255	0.0043303	FALSE	361.798	55.5625	2.703	1.3583e-59	2.7543e-57	TRUE	399.612	459.627	-0.20186	4.2425e-05	0.0033192	FALSE	476.49	101.161	2.2358	1.967e-64	3.4485e-62	TRUE
DcitCYP53	c25658_g1	0.0552737	0.328449	-2.571	0.63155	0.99737	FALSE	0.550226	0.0551215	3.3193	0.48603	0.99745	FALSE	0.607733	0.293317	1.051	0.78638	0.99888	FALSE	0.304078	0.350905	-0.20664	0.97551	0.9956	FALSE
DcitCYP54	c45701_g2	57.4847	14.311	2.0061	5.1395e-07	1.0209e-05	TRUE	18.4076	57.3264	-1.6389	1.4273e-05	0.00031795	TRUE	20.3314	13.3459	0.60731	0.41841	0.99888	FALSE	13.8355	15.2894	-0.14415	0.92984	0.9956	FALSE
DcitCYP55	c42027_g1	14.7028	4.6452	1.6623	0.02706	0.21188	FALSE	5.50226	14.6623	-1.414	0.051	0.40218	FALSE	6.07733	2.49319	1.2854	0.29376	0.99888	FALSE	2.58466	4.96279	-0.94118	0.43352	0.9956	FALSE
DcitCYP56	c45283_g2	36.4254	7.17895	2.3431	9.2258e-06	0.0001562	TRUE	9.30382	36.3251	-1.9651	7.8091e-05	0.0015131	TRUE	10.2762	3.42203	1.5864	0.097824	0.99888	FALSE	3.54758	7.66977	-1.1123	0.2556	0.9956	FALSE
DcitCYP57	c40272_g1	0.497464	2.11146	-2.0856	0.27941	0.99737	FALSE	2.10086	0.496094	2.0823	0.28285	0.99745	FALSE	2.32044	4.10643	-0.82349	0.37706	0.99888	FALSE	4.25709	2.25581	0.91622	0.38183	0.9956	FALSE
DcitCYP58	c37823_g1	3.53752	4.26983	-0.27144	0.72412	0.99737	FALSE	2.15088	3.52778	-0.71383	0.60935	0.99745	FALSE	2.37568	1.07549	1.1433	0.5588	0.99888	FALSE	1.11495	4.56176	-2.0326	0.15414	0.77742	FALSE
DcitCYP59	c13648_g1	0.165821	0	NA	NA	NA	NA	0.0500205	0.165365	-1.7251	0.80851	0.99745	FALSE	0.0552485	0	NA	NA	NA	NA	0	0	NA	NA	NA	NA
DcitCYP60	c65612_g1	0.994927	0.703819	0.49939	0.85565	0.99737	FALSE	0.850349	0.992187	-0.22256	0.94877	0.99745	FALSE	0.939224	0.537747	0.80454	0.80285	0.99888	FALSE	0.557476	0.751938	-0.4317	0.89498	0.9956	FALSE
DcitCYP61	c61793_g1	0.386916	0.0938425	2.0437	0.67646	0.99737	FALSE	0.100041	0.385851	-1.9475	0.68582	0.99745	FALSE	0.110497	0	NA	NA	NA	NA	0	0.100258	NA	NA	NA	NA
DcitCYP62	c44443_g1	3.81389	2.67451	0.51199	0.71404	0.99737	FALSE	3.10127	3.80338	-0.29442	0.84967	0.99745	FALSE	3.4254	2.68874	0.34935	0.89911	0.99888	FALSE	2.78738	2.85737	-0.035775	0.95974	0.9956	FALSE
DcitCYP63	c33515_g1	0.44219	3.61294	-3.0304	0.085072	0.52781	FALSE	0.150062	0.440972	-1.5551	0.71486	0.99745	FALSE	0.165745	0.391089	-1.2385	0.72151	0.99888	FALSE	0.405437	3.85995	-3.251	0.083722	0.4957	FALSE
DcitCYP64	c38150_g1	0.663285	0.75074	-0.17868	0.91067	0.99737	FALSE	0.250103	0.661458	-1.4031	0.68044	0.99745	FALSE	0.276242	0.0977722	1.4984	0.79633	0.99888	FALSE	0.101359	0.802068	-2.9842	0.44975	0.9956	FALSE
DcitCYP65	c15124_g1	83.6292	46.499	0.84681	0.0035511	0.036793	FALSE	40.5666	83.3989	-1.0397	0.00036146	0.0060684	FALSE	44.8065	32.9004	0.4456	0.45706	0.99888	FALSE	34.1074	49.6781	-0.54252	0.16115	0.80141	FALSE
DcitCYP66	c42218_g1	623.819	624.334	-0.0011899	0.24476	0.99737	FALSE	191.629	622.101	-1.6988	6.8121e-49	1.1408e-46	TRUE	211.657	100.265	1.0779	2.0584e-07	2.4943e-05	TRUE	103.944	667.019	-2.6819	5.4733e-94	1.4747e-91	TRUE
DcitCYP67	c54224_g1	0	0.0469212	NA	NA	NA	NA	0.100041	0	NA	NA	NA	NA	0.110497	0.0488861	1.1765	0.89674	0.99888	FALSE	0.0506797	0.0501292	0.015755	0.99009	0.9956	FALSE
DcitCYP68	c77306_g1	49.3594	29.7011	0.73281	0.05254	0.36506	FALSE	55.5228	49.2235	0.17373	0.3576	0.99745	FALSE	61.3258	54.8013	0.16228	0.88489	0.99888	FALSE	56.8119	31.7318	0.84026	0.0027493	0.02767	FALSE
DcitCYP69	c38106_g1	55.4948	17.877	1.6342	2.2485e-05	0.00036005	TRUE	44.3682	55.342	-0.31885	0.42124	0.99745	FALSE	49.0054	24.7364	0.98631	0.022975	0.64937	FALSE	25.6439	19.0992	0.4251	0.22846	0.9956	FALSE
DcitCYP70	c37288_g1	1.16075	0	NA	NA	NA	NA	0.600246	1.15755	-0.94745	0.69975	0.99745	FALSE	0.662982	0.146658	2.1765	0.58828	0.99888	FALSE	0.152039	0	NA	NA	NA	NA
DcitCYP71	c23137_g1	0	0.0938425	NA	NA	NA	NA	0.0500205	0	NA	NA	NA	NA	0.0552485	0.0488861	0.17651	0.99781	0.99888	FALSE	0.0506797	0.100258	-0.98424	0.90755	0.9956	FALSE
DcitCYP72	c28486_g2	2.26622	0.985346	1.2016	0.50673	0.99737	FALSE	0.550226	2.25998	-2.0382	0.31214	0.99745	FALSE	0.607733	0.0977722	2.6359	0.55524	0.99888	FALSE	0.101359	1.05271	-3.3766	0.35813	0.9956	FALSE
DcitCYP73	c38150_g2	1.38184	1.12611	0.29525	0.91215	0.99737	FALSE	1.55064	1.37804	0.17024	0.87938	0.99745	FALSE	1.7127	2.00433	-0.22685	0.77503	0.99888	FALSE	2.07787	1.2031	0.78834	0.58518	0.9956	FALSE
DcitCYP74	c3871_g1	0.165821	0.140764	0.23635	0.9782	0.99737	FALSE	0.450185	0.165365	1.4449	0.69509	0.99745	FALSE	0.497236	0.488861	0.024506	0.9515	0.99888	FALSE	0.506797	0.150388	1.7527	0.63372	0.9956	FALSE
DcitCYP75	c76339_g1	0.0552737	0	NA	NA	NA	NA	0.100041	0.0551215	0.8599	0.89946	0.99745	FALSE	0.110497	0.0977722	0.17651	0.9969	0.99888	FALSE	0.101359	0	NA	NA	NA	NA
DcitCYP76	c45396_g1	73.5693	28.1058	1.3882	1.8722e-05	0.00030355	TRUE	26.9611	73.3667	-1.4442	8.9378e-06	0.0002057	TRUE	29.7789	24.5897	0.27624	0.84776	0.99888	FALSE	25.4919	30.0274	-0.23624	0.71966	0.9956	FALSE
DcitCYP77	c43669_g5	10.9442	9.10272	0.2658	0.78988	0.99737	FALSE	8.50349	10.9141	-0.36006	0.67644	0.99745	FALSE	9.39224	8.35953	0.16805	0.96157	0.99888	FALSE	8.66622	9.72507	-0.16631	0.91808	0.9956	FALSE
DcitCYP78	c46525_g1	947.06	354.021	1.4196	3.5391e-55	5.4548e-53	TRUE	581.439	944.452	-0.69985	2.4494e-16	1.3336e-14	FALSE	642.208	478.888	0.42335	0.010173	0.35337	FALSE	496.458	378.225	0.39243	5.8322e-07	1.1273e-05	FALSE
DcitCYP79	c32189_g1	3.26115	3.0968	0.074602	0.98664	0.99737	FALSE	2.85117	3.25217	-0.18985	0.92907	0.99745	FALSE	3.14916	2.78651	0.17651	0.98348	0.99888	FALSE	2.88874	3.30853	-0.19575	0.93221	0.9956	FALSE
DcitCYP80	c70633_g1	0	0.0938425	NA	NA	NA	NA	0.0500205	0	NA	NA	NA	NA	0.0552485	0	NA	NA	NA	NA	0	0.100258	NA	NA	NA	NA
DcitADE1	c41054_g1	9.06489	8.35198	0.11817	0.97183	0.99737	FALSE	8.85363	9.03993	-0.030042	0.93484	0.99745	FALSE	9.77898	8.65284	0.17651	0.97089	0.99888	FALSE	8.9703	8.923	0.0076272	0.87798	0.9956	FALSE
DcitADE2	c41054_g2	234.803	193.691	0.27769	0.18783	0.94281	FALSE	194.98	234.156	-0.26415	0.20118	0.99745	FALSE	215.358	167.777	0.36019	0.2815	0.99888	FALSE	173.933	206.933	-0.25064	0.29967	0.9956	FALSE
DcitADE3	c43331_g1	57.3189	44.5752	0.36277	0.3484	0.99737	FALSE	65.877	57.161	0.20474	0.26451	0.99745	FALSE	72.7622	77.289	-0.087073	0.22082	0.99888	FALSE	80.1245	47.6228	0.75059	0.0010894	0.012079	FALSE
DcitADE4	c47179_g1	18.5167	23.3668	-0.33563	0.337	0.99737	FALSE	19.9082	18.4657	0.10851	0.6766	0.99745	FALSE	21.9889	24.3453	-0.14687	0.41153	0.99888	FALSE	25.2385	24.9644	0.015755	0.78168	0.9956	FALSE
DcitADE5	c47179_g2	26.5867	28.3404	-0.092159	0.63298	0.99737	FALSE	27.3612	26.5135	0.045409	0.73851	0.99745	FALSE	30.2209	31.5804	-0.063484	0.47061	0.99888	FALSE	32.7391	30.278	0.11274	0.56382	0.9956	FALSE
DcitEST1	c36377_g1	2.81896	1.73609	0.69932	0.6588	0.99737	FALSE	1.00041	2.8112	-1.4906	0.37248	0.99745	FALSE	1.10497	0.342203	1.6911	0.56638	0.99888	FALSE	0.354758	1.85478	-2.3863	0.31209	0.9956	FALSE
DcitEST2	c44675_g1	149.626	73.7602	1.0204	3.2111e-06	5.776e-05	TRUE	71.4293	149.214	-1.0628	1.1342e-06	2.9142e-05	TRUE	78.8948	62.6231	0.33323	0.58649	0.99888	FALSE	64.9206	78.8031	-0.27958	0.44919	0.9956	FALSE
DcitEST3	c37200_g1	565.782	505.623	0.16218	0.43771	0.99737	FALSE	861.804	564.224	0.61109	1.8006e-19	1.1239e-17	FALSE	951.876	1062.93	-0.1592	2.0311e-08	3.0153e-06	FALSE	1101.93	540.192	1.0285	4.5664e-53	6.501e-51	TRUE
DcitEST4	c32284_g1	43.9426	12.7626	1.7837	5.5329e-05	0.00083273	TRUE	59.6745	43.8216	0.44547	0.062529	0.47055	FALSE	65.9114	74.8447	-0.18337	0.11389	0.99888	FALSE	77.5906	13.6351	2.5086	3.2013e-13	1.1039e-11	TRUE
DcitEST5	c41862_g1	57.4294	82.1122	-0.51581	0.013267	0.11579	FALSE	111.896	57.2713	0.96627	3.9339e-06	9.4116e-05	FALSE	123.591	132.921	-0.105	0.089073	0.99888	FALSE	137.798	87.7261	0.65148	0.00011895	0.0016215	FALSE
DcitEST6	c41544_g1	1.2713	2.2053	-0.79467	0.57302	0.99737	FALSE	9.0037	1.26779	2.8282	0.0086443	0.096138	FALSE	9.94472	12.5637	-0.33726	0.37715	0.99888	FALSE	13.0247	2.35607	2.4668	0.0030917	0.030739	FALSE
DcitEST7	c45103_g1	35.6516	24.2114	0.55828	0.21704	0.99737	FALSE	29.7122	35.5534	-0.25893	0.62846	0.99745	FALSE	32.8176	28.1584	0.2209	0.95712	0.99888	FALSE	29.1915	25.8667	0.17445	0.48529	0.9956	FALSE
DcitEST8	c45479_g1	58.7007	10.4165	2.4945	4.8316e-09	1.2118e-07	TRUE	16.5068	58.5391	-1.8263	1.9604e-06	4.8768e-05	TRUE	18.232	5.18193	1.8149	0.013545	0.43954	FALSE	5.37204	11.1287	-1.0507	0.19356	0.90835	FALSE
DcitEST9	c44168_g1	64.0623	49.6896	0.36653	0.31513	0.99737	FALSE	38.2157	63.8858	-0.74133	0.023881	0.22109	FALSE	42.2098	50.3527	-0.25449	0.12906	0.99888	FALSE	52.2001	53.0868	-0.024303	0.79576	0.9956	FALSE
DcitEST10	c42670_g1	177.042	66.0651	1.4221	1.2614e-11	3.9012e-10	TRUE	85.8852	176.554	-1.0396	2.1115e-07	5.8586e-06	TRUE	94.8616	62.4276	0.60364	0.083055	0.99888	FALSE	64.7179	70.5819	-0.12513	0.90993	0.9956	FALSE
DcitEST11	c38877_g1	2.1004	1.64224	0.355	0.86144	0.99737	FALSE	0.800328	2.09462	-1.388	0.46758	0.99745	FALSE	0.883975	0.439975	1.0066	0.75491	0.99888	FALSE	0.456117	1.75452	-1.9436	0.39186	0.9956	FALSE
DcitEST12	c44011_g2	275.705	297.575	-0.11012	0.09067	0.55455	FALSE	310.227	274.946	0.17418	0.029378	0.2606	FALSE	342.651	322.844	0.085903	0.30277	0.99888	FALSE	334.688	317.92	0.074157	0.12942	0.68206	FALSE
DcitCXE	c54190_g1	0.386916	0.422291	-0.12622	0.94534	0.99737	FALSE	1.25051	0.385851	1.6964	0.4665	0.99745	FALSE	1.38121	1.22215	0.17651	0.98906	0.99888	FALSE	1.26699	0.451163	1.4897	0.49877	0.9956	FALSE
